# Supplementary material for: Poly[(μ5-5-amino­isophthalato)aqua­barium]
Source: Acta Crystallogr Sect E Struct Rep Online. 2011 Sep 30;67(Pt 10):m1413. doi: 10.1107/S1600536811037962 (PMC3201556; doi:10.1107/S1600536811037962)
Supplement: Supplementary file 1 [file e-67-m1413-sup1.cif]

##############################################################################
#                                                                            #
# This CIF contains the data in a paper accepted for publication in          #
# Acta Crystallographica Section E. It conforms to the requirements of       #
# Notes for Authors for Acta Crystallographica Section E, and has been       #
# peer reviewed under the auspices of the IUCr Commission on Journals.       #
#                                                                            #
# Full details of the Crystallographic Information File format               #
# are given in the paper "The Crystallographic Information File (CIF):       #
# a New Standard Archive File for Crystallography" by S. R. Hall, F. H.      #
# Allen and I. D. Brown [Acta Cryst. (1991), A47, 655-685].                  #
#                                                                            #
# The current version of the core CIF dictionary is obtainable from          #
# ftp://ftp.iucr.org/pub/cif_core.dic.                                       #
#                                                                            #
# Software is freely available for graphical display of the structure(s)     #
# in this CIF. For information consult the CIF software page                 #
# http://www.iucr.org/resources/cif/software.                                #
#                                                                            #
# This file may be used for bona fide research purposes within the           #
# scientific community so long as proper attribution is given to the journal # 
# article from which it was obtained.                                        #
#                                                                            #
##############################################################################
data_I
_audit_creation_method     SHELXL-97
_chemical_name_systematic
;
Poly[(\m~5~-5-aminoisophthalato)aquabarium]
;
_chemical_name_common     ?
_chemical_formula_moiety     'C8 H7 Ba N O5'
_chemical_formula_sum     'C8 H7 Ba N O5'
_chemical_formula_iupac     '[Ba (C8 H5 N O4) (H2 O)]'
_chemical_formula_weight     334.48
_chemical_melting_point     ?
_symmetry_cell_setting     triclinic
_symmetry_space_group_name_H-M     'P -1'
_symmetry_space_group_name_hall     '-P 1'
loop_
    _symmetry_equiv_pos_as_xyz
    'x, y, z'
    '-x, -y, -z'
_cell_length_a     7.76210(10)
_cell_length_b     7.96520(10)
_cell_length_c     8.34160(10)
_cell_angle_alpha     79.6180(10)
_cell_angle_beta     65.5740(10)
_cell_angle_gamma     83.5750(10)
_cell_volume     461.483(11)
_cell_formula_units_Z     2
_cell_measurement_reflns_used     120
_cell_measurement_theta_min     2.60
_cell_measurement_theta_max     31.81
_cell_measurement_temperature     295(2)
_exptl_crystal_description     block
_exptl_crystal_colour     colourless
_exptl_crystal_size_max     0.50
_exptl_crystal_size_mid     0.30
_exptl_crystal_size_min     0.30
_exptl_crystal_density_diffrn     2.407
_exptl_crystal_density_meas     ?
_exptl_crystal_density_method     'not measured'
_exptl_crystal_F_000     316
_exptl_absorpt_coefficient_mu     4.303
_exptl_absorpt_correction_type     multi-scan
_exptl_absorpt_process_details     '(SADABS; Bruker, 2001)'
_exptl_absorpt_correction_T_min     0.232
_exptl_absorpt_correction_T_max     0.275
_exptl_special_details     ?
_diffrn_ambient_temperature     295(2)
_diffrn_radiation_type     MoK\a
_diffrn_radiation_wavelength     0.71073
_diffrn_radiation_source     'fine-focus sealed tube'
_diffrn_radiation_monochromator     graphite
_diffrn_measurement_device_type     'Bruker APEXII CCD'
_diffrn_measurement_method     '\f and \w'
_diffrn_detector_area_resol_mean     8.3333
_diffrn_reflns_number     7950
_diffrn_reflns_av_R_equivalents     0.0194
_diffrn_reflns_av_sigmaI/netI     0.0163
_diffrn_reflns_theta_min     2.60
_diffrn_reflns_theta_max     28.31
_diffrn_reflns_theta_full     28.31
_diffrn_measured_fraction_theta_max     0.992
_diffrn_measured_fraction_theta_full     0.992
_diffrn_reflns_limit_h_min     -10
_diffrn_reflns_limit_h_max     10
_diffrn_reflns_limit_k_min     -10
_diffrn_reflns_limit_k_max     10
_diffrn_reflns_limit_l_min     -11
_diffrn_reflns_limit_l_max     10
_refine_special_details
;
;
_reflns_number_total     2283
_reflns_number_gt     2230
_reflns_threshold_expression     I>2\s(I)
_refine_ls_structure_factor_coef     Fsqd
_refine_ls_matrix_type     full
_refine_ls_R_factor_all     0.0154
_refine_ls_R_factor_gt     0.0149
_refine_ls_wR_factor_gt     0.0396
_refine_ls_wR_factor_ref     0.0400
_refine_ls_goodness_of_fit_ref     1.116
_refine_ls_restrained_S_all     1.116
_refine_ls_number_reflns     2283
_refine_ls_number_parameters     136
_refine_ls_number_restraints     0
_refine_ls_hydrogen_treatment     constr
_refine_ls_weighting_scheme     calc
_refine_ls_weighting_details
         'calc w=1/[\s^2^(Fo^2^)+(0.0203P)^2^+0.2964P] where P=(Fo^2^+2Fc^2^)/3'
_atom_sites_solution_hydrogens     geom
_atom_sites_solution_primary     direct
_atom_sites_solution_secondary     difmap
_refine_ls_shift/su_max     0.001
_refine_ls_shift/su_mean     0.000
_refine_diff_density_max     0.476
_refine_diff_density_min     -0.787
_refine_ls_extinction_method     none
_refine_ls_extinction_coef     ?
loop_
    _atom_type_symbol
    _atom_type_description
    _atom_type_scat_dispersion_real
    _atom_type_scat_dispersion_imag
    _atom_type_scat_source
    'C' 'C' 0.0033 0.0016
                         'International Tables Vol C Tables 4.2.6.8 and 6.1.1.4'
    'H' 'H' 0.0000 0.0000
                         'International Tables Vol C Tables 4.2.6.8 and 6.1.1.4'
    'Ba' 'Ba' -0.3244 2.2819
                         'International Tables Vol C Tables 4.2.6.8 and 6.1.1.4'
    'N' 'N' 0.0061 0.0033
                         'International Tables Vol C Tables 4.2.6.8 and 6.1.1.4'
    'O' 'O' 0.0106 0.0060
                         'International Tables Vol C Tables 4.2.6.8 and 6.1.1.4'
_computing_data_collection     'APEX2 (Bruker, 2007)'
_computing_cell_refinement     'SAINT (Bruker, 2007)'
_computing_data_reduction     'SAINT (Bruker, 2007)'
_computing_structure_solution     'SHELXS97 (Sheldrick, 2008)'
_computing_structure_refinement     'SHELXL97 (Sheldrick, 2008)'
_computing_molecular_graphics     'DIAMOND (Brandenburg, 1999)'
_computing_publication_material     'SHELXTL (Sheldrick, 2008)'
loop_
    _atom_site_type_symbol
    _atom_site_label
    _atom_site_fract_x
    _atom_site_fract_y
    _atom_site_fract_z
    _atom_site_U_iso_or_equiv
    _atom_site_adp_type
    _atom_site_calc_flag
    _atom_site_refinement_flags
    _atom_site_occupancy
    _atom_site_symmetry_multiplicity
    _atom_site_disorder_assembly
    _atom_site_disorder_group
    Ba Ba1 0.047838(16) 0.597922(13) 0.212249(13) 0.01817(5) Uani d . 1 1 . .
    O O1 0.1383(2) 0.32074(19) 0.4588(2) 0.0281(3) Uani d . 1 1 . .
    O O1W -0.1803(3) 0.8279(2) 0.0982(2) 0.0345(4) Uani d . 1 1 . .
    H H1WA -0.1919 0.9411 0.0794 0.052 Uiso d . 1 1 . .
    H H1WB -0.2053 0.7847 0.0267 0.052 Uiso d . 1 1 . .
    O O2 0.2226(3) 0.27828(19) 0.18144(19) 0.0286(3) Uani d . 1 1 . .
    O O3 0.2563(3) -0.1752(2) 0.8942(2) 0.0293(3) Uani d . 1 1 . .
    O O4 0.2032(2) -0.42403(18) 0.84296(19) 0.0243(3) Uani d . 1 1 . .
    N N1 0.4296(3) -0.3479(2) 0.1704(2) 0.0222(3) Uani d . 1 1 . .
    H H1A 0.5246 -0.2931 0.0622 0.027 Uiso d . 1 1 . .
    H H1B 0.5405 -0.4208 0.1747 0.027 Uiso d . 1 1 . .
    C C1 0.2029(3) 0.2256(2) 0.3391(3) 0.0198(4) Uani d . 1 1 . .
    C C2 0.2556(3) 0.0420(2) 0.3867(3) 0.0184(4) Uani d . 1 1 . .
    C C3 0.2367(3) -0.0217(2) 0.5594(3) 0.0204(4) Uani d . 1 1 . .
    H H3 0.1983 0.0512 0.6446 0.025 Uiso calc R 1 1 . .
    C C4 0.2751(3) -0.1940(2) 0.6051(3) 0.0180(4) Uani d . 1 1 . .
    C C5 0.3385(3) -0.3012(2) 0.4757(3) 0.0191(4) Uani d . 1 1 . .
    H H5 0.3610 -0.4171 0.5071 0.023 Uiso calc R 1 1 . .
    C C6 0.3688(3) -0.2373(2) 0.2996(3) 0.0179(4) Uani d . 1 1 . .
    C C7 0.3232(3) -0.0654(3) 0.2571(3) 0.0193(4) Uani d . 1 1 . .
    H H7 0.3382 -0.0221 0.1411 0.023 Uiso calc R 1 1 . .
    C C8 0.2440(3) -0.2676(3) 0.7936(3) 0.0191(4) Uani d . 1 1 . .
loop_
    _atom_site_aniso_label
    _atom_site_aniso_U_11
    _atom_site_aniso_U_22
    _atom_site_aniso_U_33
    _atom_site_aniso_U_12
    _atom_site_aniso_U_13
    _atom_site_aniso_U_23
    Ba1 0.02706(8) 0.01489(7) 0.01284(7) 0.00289(5) -0.00903(5) -0.00259(4)
    O1 0.0457(9) 0.0188(7) 0.0174(7) 0.0088(6) -0.0116(7) -0.0057(6)
    O1W 0.0527(11) 0.0238(8) 0.0411(10) 0.0094(7) -0.0335(9) -0.0103(7)
    O2 0.0509(10) 0.0182(7) 0.0160(7) 0.0084(7) -0.0156(7) -0.0020(5)
    O3 0.0511(10) 0.0211(7) 0.0205(7) -0.0045(7) -0.0190(7) -0.0013(6)
    O4 0.0381(8) 0.0156(7) 0.0187(7) -0.0021(6) -0.0125(6) 0.0016(5)
    N1 0.0284(9) 0.0191(8) 0.0181(8) 0.0046(7) -0.0081(7) -0.0065(6)
    C1 0.0266(10) 0.0154(9) 0.0153(9) 0.0024(7) -0.0072(8) -0.0021(7)
    C2 0.0232(9) 0.0162(9) 0.0150(9) 0.0025(7) -0.0078(7) -0.0018(7)
    C3 0.0298(10) 0.0159(9) 0.0145(8) 0.0018(7) -0.0085(8) -0.0022(7)
    C4 0.0211(9) 0.0177(9) 0.0153(8) -0.0002(7) -0.0085(7) -0.0007(7)
    C5 0.0237(9) 0.0145(8) 0.0181(9) 0.0023(7) -0.0090(8) -0.0005(7)
    C6 0.0193(9) 0.0178(9) 0.0165(9) 0.0019(7) -0.0070(7) -0.0047(7)
    C7 0.0250(9) 0.0173(9) 0.0143(8) 0.0022(7) -0.0078(7) -0.0012(7)
    C8 0.0244(9) 0.0176(9) 0.0149(9) 0.0018(7) -0.0091(7) 0.0001(7)
_geom_special_details
;
;
loop_
    _geom_bond_atom_site_label_1
    _geom_bond_atom_site_label_2
    _geom_bond_site_symmetry_2
    _geom_bond_distance
    _geom_bond_publ_flag
    Ba1 O1 2_566 2.6815(15) ?
    Ba1 O1W . 2.7266(16) ?
    Ba1 O4 2_556 2.7392(16) ?
    Ba1 O2 . 2.7502(15) ?
    Ba1 O4 1_564 2.8371(15) ?
    Ba1 O3 1_564 2.8807(16) ?
    Ba1 N1 1_565 2.9094(19) ?
    Ba1 O1 . 2.9675(15) ?
    O1 C1 . 1.263(2) ?
    O1W H1WA . 0.8880 ?
    O1W H1WB . 0.8346 ?
    O2 C1 . 1.256(2) ?
    O3 C8 . 1.249(2) ?
    O4 C8 . 1.272(2) ?
    N1 C6 . 1.410(2) ?
    N1 H1A . 0.9638 ?
    N1 H1B . 0.9930 ?
    C1 C2 . 1.502(3) ?
    C2 C3 . 1.390(3) ?
    C2 C7 . 1.393(3) ?
    C3 C4 . 1.390(3) ?
    C3 H3 . 0.9300 ?
    C4 C5 . 1.391(3) ?
    C4 C8 . 1.504(3) ?
    C5 C6 . 1.394(3) ?
    C5 H5 . 0.9300 ?
    C6 C7 . 1.395(3) ?
    C7 H7 . 0.9300 ?
loop_
    _geom_angle_atom_site_label_1
    _geom_angle_atom_site_label_2
    _geom_angle_atom_site_label_3
    _geom_angle_site_symmetry_1
    _geom_angle_site_symmetry_3
    _geom_angle
    _geom_angle_publ_flag
    O1 Ba1 O1W 2_566 . 89.50(5) ?
    O1 Ba1 O4 2_566 2_556 105.30(5) ?
    O1W Ba1 O4 . 2_556 71.13(5) ?
    O1 Ba1 O2 2_566 . 117.46(4) ?
    O1W Ba1 O2 . . 143.56(5) ?
    O4 Ba1 O2 2_556 . 77.97(5) ?
    O1 Ba1 O4 2_566 1_564 167.63(5) ?
    O1W Ba1 O4 . 1_564 78.43(5) ?
    O4 Ba1 O4 2_556 1_564 73.57(5) ?
    O2 Ba1 O4 . 1_564 74.63(4) ?
    O1 Ba1 O3 2_566 1_564 126.70(5) ?
    O1W Ba1 O3 . 1_564 67.04(5) ?
    O4 Ba1 O3 2_556 1_564 110.30(4) ?
    O2 Ba1 O3 . 1_564 107.93(5) ?
    O4 Ba1 O3 1_564 1_564 45.63(4) ?
    O1 Ba1 N1 2_566 1_565 97.88(5) ?
    O1W Ba1 N1 . 1_565 126.35(5) ?
    O4 Ba1 N1 2_556 1_565 151.39(5) ?
    O2 Ba1 N1 . 1_565 76.55(5) ?
    O4 Ba1 N1 1_564 1_565 87.26(5) ?
    O3 Ba1 N1 1_564 1_565 66.27(5) ?
    O1 Ba1 O1 2_566 . 73.03(5) ?
    O1W Ba1 O1 . . 155.90(5) ?
    O4 Ba1 O1 2_556 . 97.10(4) ?
    O2 Ba1 O1 . . 45.23(4) ?
    O4 Ba1 O1 1_564 . 119.31(4) ?
    O3 Ba1 O1 1_564 . 136.85(5) ?
    N1 Ba1 O1 1_565 . 73.66(5) ?
    O1 Ba1 C8 2_566 1_564 147.07(5) ?
    O1W Ba1 C8 . 1_564 67.76(5) ?
    O4 Ba1 C8 2_556 1_564 90.03(5) ?
    O2 Ba1 C8 . 1_564 93.92(5) ?
    O4 Ba1 C8 1_564 1_564 23.28(5) ?
    O3 Ba1 C8 1_564 1_564 22.89(5) ?
    N1 Ba1 C8 1_565 1_564 78.98(5) ?
    O1 Ba1 C8 . 1_564 134.77(5) ?
    O1 Ba1 C1 2_566 . 95.28(5) ?
    O1W Ba1 C1 . . 156.97(5) ?
    O4 Ba1 C1 2_556 . 85.89(5) ?
    O2 Ba1 C1 . . 22.36(4) ?
    O4 Ba1 C1 1_564 . 96.91(5) ?
    O3 Ba1 C1 1_564 . 125.09(5) ?
    N1 Ba1 C1 1_565 . 75.35(5) ?
    O1 Ba1 C1 . . 22.96(4) ?
    C8 Ba1 C1 1_564 . 115.07(5) ?
    O1 Ba1 C6 2_566 1_565 74.74(5) ?
    O1W Ba1 C6 . 1_565 115.84(5) ?
    O4 Ba1 C6 2_556 1_565 172.98(5) ?
    O2 Ba1 C6 . 1_565 95.71(5) ?
    O4 Ba1 C6 1_564 1_565 107.94(5) ?
    O3 Ba1 C6 1_564 1_565 74.39(5) ?
    N1 Ba1 C6 1_565 1_565 25.04(4) ?
    O1 Ba1 C6 . 1_565 76.13(5) ?
    C8 Ba1 C6 1_564 1_565 93.49(5) ?
    C1 Ba1 C6 . 1_565 87.11(5) ?
    O1 Ba1 Ba1 2_566 2_565 141.47(4) ?
    O1W Ba1 Ba1 . 2_565 70.99(3) ?
    O4 Ba1 Ba1 2_556 2_565 37.54(3) ?
    O2 Ba1 Ba1 . 2_565 72.77(3) ?
    O4 Ba1 Ba1 1_564 2_565 36.03(3) ?
    O3 Ba1 Ba1 1_564 2_565 76.62(3) ?
    N1 Ba1 Ba1 1_565 2_565 120.53(3) ?
    O1 Ba1 Ba1 . 2_565 112.75(3) ?
    C8 Ba1 Ba1 1_564 2_565 54.33(4) ?
    C1 Ba1 Ba1 . 2_565 91.86(4) ?
    C6 Ba1 Ba1 1_565 2_565 143.55(3) ?
    C1 O1 Ba1 . 2_566 157.18(14) ?
    C1 O1 Ba1 . . 90.64(12) ?
    Ba1 O1 Ba1 2_566 . 106.97(5) ?
    Ba1 O1W H1WA . . 134.8 ?
    Ba1 O1W H1WB . . 107.5 ?
    H1WA O1W H1WB . . 111.2 ?
    C1 O2 Ba1 . . 101.23(12) ?
    C8 O3 Ba1 . 1_546 93.35(12) ?
    C8 O4 Ba1 . 2_556 129.23(13) ?
    C8 O4 Ba1 . 1_546 94.88(12) ?
    Ba1 O4 Ba1 2_556 1_546 106.43(5) ?
    C6 N1 Ba1 . 1_545 94.09(12) ?
    C6 N1 H1A . . 108.9 ?
    Ba1 N1 H1A 1_545 . 123.8 ?
    C6 N1 H1B . . 110.7 ?
    Ba1 N1 H1B 1_545 . 136.5 ?
    H1A N1 H1B . . 82.2 ?
    O2 C1 O1 . . 122.41(18) ?
    O2 C1 C2 . . 118.51(17) ?
    O1 C1 C2 . . 119.08(17) ?
    O2 C1 Ba1 . . 56.41(10) ?
    O1 C1 Ba1 . . 66.40(11) ?
    C2 C1 Ba1 . . 170.98(14) ?
    C3 C2 C7 . . 119.75(18) ?
    C3 C2 C1 . . 120.48(17) ?
    C7 C2 C1 . . 119.77(17) ?
    C4 C3 C2 . . 120.14(18) ?
    C4 C3 H3 . . 119.9 ?
    C2 C3 H3 . . 119.9 ?
    C3 C4 C5 . . 119.66(17) ?
    C3 C4 C8 . . 121.00(17) ?
    C5 C4 C8 . . 119.32(17) ?
    C4 C5 C6 . . 120.87(17) ?
    C4 C5 H5 . . 119.6 ?
    C6 C5 H5 . . 119.6 ?
    C5 C6 C7 . . 118.75(17) ?
    C5 C6 N1 . . 120.32(17) ?
    C7 C6 N1 . . 120.73(18) ?
    C5 C6 Ba1 . 1_545 107.12(13) ?
    C7 C6 Ba1 . 1_545 97.58(12) ?
    N1 C6 Ba1 . 1_545 60.87(10) ?
    C2 C7 C6 . . 120.68(18) ?
    C2 C7 H7 . . 119.7 ?
    C6 C7 H7 . . 119.7 ?
    O3 C8 O4 . . 123.16(18) ?
    O3 C8 C4 . . 119.92(18) ?
    O4 C8 C4 . . 116.91(17) ?
    O3 C8 Ba1 . 1_546 63.76(11) ?
    O4 C8 Ba1 . 1_546 61.84(10) ?
    C4 C8 Ba1 . 1_546 162.79(14) ?
loop_
    _geom_hbond_atom_site_label_D
    _geom_hbond_atom_site_label_H
    _geom_hbond_atom_site_label_A
    _geom_hbond_site_symmetry_A
    _geom_hbond_distance_DH
    _geom_hbond_distance_HA
    _geom_hbond_distance_DA
    _geom_hbond_angle_DHA
    O1W H1WA O3 2_566 0.89 1.90 2.770(2) 165
    O1W H1WB O2 2_565 0.83 1.95 2.770(2) 167
    N1 H1A O2 2_655 0.96 2.16 3.067(2) 157
    N1 H1B O4 2_646 0.99 2.19 3.176(2) 175
data_global
_journal_date_recd_electronic     2011-09-02
_journal_date_accepted     2011-09-16
_journal_name_full     'Acta Crystallographica, Section E'
_journal_year     2011
_journal_volume     67
_journal_issue     10
_journal_page_first     m1413
_journal_page_last     m1413
_journal_paper_category     QM
_journal_coeditor_code     HY2470
_publ_contact_author_name     'Chia-Her Lin'
_publ_contact_author_address
; Department of Chemistry
  Chung-Yuan Christian University
  Chung-Li 320
  Taiwan
;
_publ_contact_author_email     chiaher@cycu.edu.tw
_publ_contact_author_fax     '886 3 265 3399'
_publ_contact_author_phone     '886 3 265 3315'
_publ_section_title
;
Poly[(\m~5~-5-aminoisophthalato)aquabarium]
;
loop_
    _publ_author_name
    _publ_author_footnote
    _publ_author_address
    'Cheng-You Wu' .
; Department of Chemistry
  Chung-Yuan Christian University
  Chung-Li 320
  Taiwan
;
    'Chia-Her Lin' .
; Department of Chemistry
  Chung-Yuan Christian University
  Chung-Li 320
  Taiwan
;
