# Supplementary material for: Poly[(μ5-5-amino­isophthalato)aqua­barium]
Source: Acta Crystallogr Sect E Struct Rep Online. 2011 Sep 30;67(Pt 10):m1413. doi: 10.1107/S1600536811037962 (PMC3201556; doi:10.1107/S1600536811037962)
Supplement: Supplementary file 2 [file e-67-m1413-Isup2.hkl]

# 
# h,k,l, Fc-squared, Fo-squared, sigma(Fo-squared) and status flag 
# 
data_I
_shelx_title ' Wu6261_0m in P-1' 
_shelx_refln_list_code          4 
_shelx_F_calc_maximum      146.34 
_exptl_crystal_F_000       316.00 
_reflns_d_resolution_high  0.7494 
 
loop_ 
 _symmetry_equiv_pos_as_xyz 
 'x, y, z' 
 '-x, -y, -z' 
 
_cell_length_a     7.7621 
_cell_length_b     7.9652 
_cell_length_c     8.3416 
_cell_angle_alpha  79.618 
_cell_angle_beta   65.574 
_cell_angle_gamma  83.575 
 
_shelx_F_squared_multiplier     1.000 
 
loop_ 
 _refln_index_h 
 _refln_index_k 
 _refln_index_l 
 _refln_F_squared_calc 
 _refln_F_squared_meas 
 _refln_F_squared_sigma 
 _refln_observed_status 
   1   0   0     8222.15     7559.61    137.89 o 
   2   0   0      186.93      251.65      5.83 o 
   3   0   0     1002.02     1028.76     20.39 o 
   4   0   0     1545.78     1604.16     19.95 o 
   5   0   0      254.83      254.98      5.48 o 
   6   0   0      213.76      223.60      3.77 o 
   7   0   0      486.57      506.78      7.31 o 
   8   0   0      329.14      350.91     10.54 o 
   9   0   0      259.80      271.95      9.01 o 
  -8   1   0       78.91       78.02      2.30 o 
  -7   1   0        1.39        2.14      1.18 o 
  -6   1   0      287.38      290.74      7.38 o 
  -5   1   0     2115.48     2190.01     35.04 o 
  -4   1   0     3707.82     3604.31     54.88 o 
  -3   1   0     3970.70     3899.15     58.49 o 
  -2   1   0     4261.18     4064.13     60.30 o 
  -1   1   0    11672.78    10178.55    125.65 o 
   0   1   0     4524.72     4139.14     32.56 o 
   1   1   0     2083.03     2099.45     16.41 o 
   2   1   0    11923.84    11499.72    176.52 o 
   3   1   0       26.61       35.86      1.14 o 
   4   1   0     1922.28     1915.49     19.50 o 
   5   1   0      868.63      916.39     12.55 o 
   6   1   0      776.79      765.52     12.28 o 
   7   1   0      764.50      794.67     14.29 o 
   8   1   0      883.92      843.83     22.61 o 
   9   1   0      500.07      483.34     14.95 o 
  -7   2   0      739.71      768.67     19.31 o 
  -6   2   0     1823.28     1828.85     30.69 o 
  -5   2   0     2138.08     2165.65     34.93 o 
  -4   2   0     2521.62     2509.63     39.32 o 
  -3   2   0     6663.01     6568.38     65.84 o 
  -2   2   0     7370.46     7054.93     72.04 o 
  -1   2   0     3457.80     3389.89     27.18 o 
   0   2   0      241.75      256.56      2.68 o 
   1   2   0        3.31       -0.58      0.58 o 
   2   2   0       41.60       31.43      1.10 o 
   3   2   0     1453.57     1537.80     14.21 o 
   4   2   0      888.25      818.38     11.45 o 
   5   2   0     2617.17     2718.59     40.58 o 
   6   2   0     2290.85     2331.18     26.57 o 
   7   2   0     1215.88     1262.15     32.85 o 
   8   2   0      525.26      513.04     16.10 o 
   9   2   0      117.44      111.35      6.32 o 
  -7   3   0     1470.91     1500.71     33.20 o 
  -6   3   0     2244.27     2292.77     23.95 o 
  -5   3   0     2262.07     2252.24     25.73 o 
  -4   3   0     1639.84     1645.68     19.37 o 
  -3   3   0     1210.35     1250.34     16.13 o 
  -2   3   0     1149.85     1213.23     12.97 o 
  -1   3   0      505.63      515.02      4.83 o 
   0   3   0     1460.05     1474.63     12.20 o 
   1   3   0     2544.34     2492.13     24.77 o 
   2   3   0     6577.51     6508.16     50.77 o 
   3   3   0     3408.22     3476.03     36.17 o 
   4   3   0     1547.14     1531.93     16.05 o 
   5   3   0     1994.91     1986.25     21.41 o 
   6   3   0     1347.38     1367.79     26.64 o 
   7   3   0      795.61      811.89     45.61 o 
   8   3   0       78.47       73.59      5.17 o 
   9   3   0        3.18        3.64      1.92 o 
  -8   4   0     1196.30     1232.68     29.71 o 
  -7   4   0      238.99      246.22      6.63 o 
  -6   4   0      655.01      663.13      9.95 o 
  -5   4   0     1319.70     1390.68     18.67 o 
  -4   4   0      540.72      571.87      9.18 o 
  -3   4   0       47.28       48.28      1.49 o 
  -2   4   0      596.12      630.46      9.59 o 
  -1   4   0      784.13      824.19      7.73 o 
   0   4   0     1909.14     1864.31     19.33 o 
   1   4   0     6636.20     6603.97     59.55 o 
   2   4   0     9424.09     9019.22     81.34 o 
   3   4   0     1903.99     1855.47     21.41 o 
   4   4   0     1368.07     1395.22     15.14 o 
   5   4   0     1154.61     1140.18     17.48 o 
   6   4   0      279.99      281.20      5.83 o 
   7   4   0       10.76        9.02      1.42 o 
   8   4   0       19.34       23.57      3.45 o 
  -8   5   0      281.34      310.28     10.16 o 
  -7   5   0      367.90      364.71     11.31 o 
  -6   5   0      299.22      297.63      9.77 o 
  -5   5   0      255.15      247.64      7.28 o 
  -4   5   0      447.33      474.90      8.86 o 
  -3   5   0      665.63      696.95     10.69 o 
  -2   5   0     1175.19     1174.43     17.71 o 
  -1   5   0     3268.54     3255.82     30.28 o 
   0   5   0     5523.35     5431.42     49.48 o 
   1   5   0     4646.39     4716.76     43.12 o 
   2   5   0     2037.65     1967.69     17.82 o 
   3   5   0     1193.39     1196.64     13.27 o 
   4   5   0      938.44      928.35     13.89 o 
   5   5   0        0.21        1.66      0.84 o 
   6   5   0       44.43       46.71      2.55 o 
   7   5   0      109.18      113.77      4.83 o 
   8   5   0      253.26      267.56     12.07 o 
  -7   6   0       67.12       68.61      4.60 o 
  -6   6   0       87.40       92.95      5.37 o 
  -5   6   0      752.28      736.50     21.08 o 
  -4   6   0     1405.83     1385.61     35.65 o 
  -3   6   0     2857.22     2717.09     49.89 o 
  -2   6   0     2541.42     2482.98     31.54 o 
  -1   6   0     3252.52     3308.98     33.91 o 
   0   6   0     2030.68     2041.02     26.47 o 
   1   6   0     1040.70     1058.18     12.51 o 
   2   6   0      483.28      478.22      5.76 o 
   3   6   0       45.48       55.57      1.72 o 
   4   6   0       66.77       70.58      3.03 o 
   5   6   0      191.28      195.79      7.21 o 
   6   6   0      227.35      227.62      7.26 o 
   7   6   0      680.67      668.56     17.44 o 
  -6   7   0      591.76      590.66     18.78 o 
  -5   7   0      948.66      957.47     27.21 o 
  -4   7   0     1671.44     1692.44     43.70 o 
  -3   7   0     1794.25     1728.28     44.46 o 
  -2   7   0     1615.32     1492.91     33.92 o 
  -1   7   0     1415.26     1404.48     19.60 o 
   0   7   0      546.08      567.13      9.67 o 
   1   7   0      105.73      101.84      3.01 o 
   2   7   0      471.58      469.64      6.28 o 
   3   7   0      846.57      854.09     11.65 o 
   4   7   0      365.71      385.57      8.55 o 
   5   7   0      428.10      438.05     11.30 o 
   6   7   0      732.67      730.82     16.69 o 
   7   7   0      548.23      528.17     13.64 o 
  -5   8   0      616.64      590.85     19.74 o 
  -4   8   0      907.70      909.75     27.41 o 
  -3   8   0      410.78      415.68     15.52 o 
  -2   8   0      145.84      160.22      8.82 o 
  -1   8   0       59.20       58.34      3.49 o 
   0   8   0        8.27       10.09      1.51 o 
   1   8   0      435.04      437.56      9.55 o 
   2   8   0     1618.56     1579.54     25.33 o 
   3   8   0      752.22      793.28     16.00 o 
   4   8   0      908.91      932.08     16.73 o 
   5   8   0      911.13      902.50     19.78 o 
   6   8   0      412.48      395.92     11.43 o 
  -4   9   0       98.16      103.11      7.47 o 
  -3   9   0       25.45       25.49      3.83 o 
  -2   9   0        7.19        9.39      2.87 o 
  -1   9   0      247.13      248.62      8.10 o 
   0   9   0      947.88      938.33     17.00 o 
   1   9   0     1280.30     1297.85     22.13 o 
   2   9   0      643.86      674.44     15.17 o 
   3   9   0      758.14      767.55     27.21 o 
   4   9   0     1080.56     1090.80     23.44 o 
   5   9   0      200.74      195.10      9.77 o 
  -2  10   0      457.99      475.67     19.16 o 
  -1  10   0      965.98      964.34     21.02 o 
   0  10   0      863.24      861.59     20.19 o 
   1  10   0      943.11      928.78     21.75 o 
   2  10   0      613.43      604.46     23.38 o 
   3  10   0      422.25      418.94     18.97 o 
  -1 -10   1      192.95      194.14     11.88 o 
   0 -10   1        1.46        0.00      1.49 o 
   1 -10   1        9.16       10.28      2.35 o 
   2 -10   1      486.60      518.98     20.70 o 
  -4  -9   1      230.88      240.10      8.52 o 
  -3  -9   1       35.86       40.78      3.36 o 
  -2  -9   1       14.88       12.46      3.64 o 
  -1  -9   1       55.23       48.30      5.56 o 
   0  -9   1       93.70       96.60      4.27 o 
   1  -9   1      502.21      497.46     13.14 o 
   2  -9   1     1486.55     1439.84     27.55 o 
   3  -9   1     1289.89     1203.17     35.65 o 
   4  -9   1     1075.40     1103.89     33.54 o 
  -5  -8   1       93.15       91.42      6.04 o 
  -4  -8   1        5.90        5.80      1.48 o 
  -3  -8   1       45.44       50.02      2.93 o 
  -2  -8   1      499.95      489.50     18.35 o 
  -1  -8   1     1038.62     1018.17     17.92 o 
   0  -8   1      750.95      801.72     18.40 o 
   1  -8   1     2017.13     2063.22     31.46 o 
   2  -8   1     1923.40     1823.20     33.65 o 
   3  -8   1      859.76      823.51     25.68 o 
   4  -8   1      574.00      532.01     18.78 o 
   5  -8   1      401.77      415.11     15.91 o 
  -6  -7   1       60.68       62.03      4.04 o 
  -5  -7   1       38.58       48.73      6.71 o 
  -4  -7   1      575.84      547.57     11.08 o 
  -3  -7   1     1008.44     1011.61     20.95 o 
  -2  -7   1     1321.51     1309.89     18.09 o 
  -1  -7   1     1545.44     1596.87     21.60 o 
   0  -7   1     2702.70     2611.29     34.10 o 
   1  -7   1     2874.56     2763.23     40.08 o 
   2  -7   1      606.67      639.97     13.87 o 
   3  -7   1      358.75      369.69     13.80 o 
   4  -7   1       63.24       66.89      5.17 o 
   5  -7   1       23.03       27.41      3.45 o 
   6  -7   1      101.32       99.85      6.32 o 
  -7  -6   1        9.02        6.30      1.82 o 
  -6  -6   1      236.31      231.48      9.01 o 
  -5  -6   1      527.27      506.70     12.22 o 
  -4  -6   1     1307.65     1280.62     18.44 o 
  -3  -6   1     1542.87     1562.90     21.49 o 
  -2  -6   1     2351.00     2375.86     24.73 o 
  -1  -6   1     2830.86     2836.54     27.26 o 
   0  -6   1     2191.10     2157.76     23.19 o 
   1  -6   1      551.99      592.07      7.93 o 
   2  -6   1       25.20       21.35      1.22 o 
   3  -6   1       15.99       18.04      2.12 o 
   4  -6   1      582.84      553.07     13.62 o 
   5  -6   1      516.88      517.64     16.48 o 
   6  -6   1      845.70      884.26     24.91 o 
   7  -6   1      816.08      884.26     24.91 o 
  -7  -5   1      322.32      321.85     10.16 o 
  -6  -5   1      891.27      850.37     17.73 o 
  -5  -5   1     1684.93     1657.64     26.18 o 
  -4  -5   1     1960.40     1914.37     25.33 o 
  -3  -5   1     1122.01     1128.97     13.15 o 
  -2  -5   1     1082.82     1095.40     11.61 o 
  -1  -5   1      437.92      447.09      6.13 o 
   0  -5   1      808.89      841.13      9.10 o 
   1  -5   1      145.09      159.90      2.75 o 
   2  -5   1     1092.67     1184.61     13.32 o 
   3  -5   1     3028.37     3110.92     31.40 o 
   4  -5   1     1915.62     1910.41     30.02 o 
   5  -5   1     1172.31     1176.31     23.76 o 
   6  -5   1     1631.27     1637.63     40.63 o 
   7  -5   1      893.11      931.22     24.91 o 
   8  -5   1      512.14      534.70     16.10 o 
  -8  -4   1      154.53      158.49      8.82 o 
  -7  -4   1      717.69      732.44     22.61 o 
  -6  -4   1     1059.84     1103.69     36.95 o 
  -5  -4   1     1747.93     1764.30     29.59 o 
  -4  -4   1     1611.35     1616.89     22.09 o 
  -3  -4   1      662.59      645.99      8.85 o 
  -2  -4   1       77.60       99.57      2.01 o 
  -1  -4   1      763.96      807.20      8.63 o 
   0  -4   1      103.02       70.60      1.54 o 
   1  -4   1     2227.80     2244.63     20.67 o 
   2  -4   1     3388.19     3565.07     36.75 o 
   3  -4   1     3002.75     3046.21     35.74 o 
   4  -4   1     3323.56     3428.31     38.67 o 
   5  -4   1     2551.32     2594.85     32.93 o 
   6  -4   1      992.97     1017.14     14.48 o 
   7  -4   1      372.10      371.29      9.39 o 
   8  -4   1       83.60       85.86      4.41 o 
  -8  -3   1      533.16      540.06     17.82 o 
  -7  -3   1      623.11      601.77     18.78 o 
  -6  -3   1      465.53      481.03      9.14 o 
  -5  -3   1      607.21      632.51     11.04 o 
  -4  -3   1        0.23        0.79      0.85 o 
  -3  -3   1       94.29       95.42      2.47 o 
  -2  -3   1      169.28      157.76      2.30 o 
  -1  -3   1     1127.68     1075.49     11.61 o 
   0  -3   1    12403.84    11045.32    101.04 o 
   1  -3   1    15584.96    14104.50    143.30 o 
   2  -3   1     1852.71     1760.96     14.54 o 
   3  -3   1     2331.57     2333.04     23.86 o 
   4  -3   1     2419.38     2566.05     34.24 o 
   5  -3   1      930.64      940.00     12.89 o 
   6  -3   1      119.67      125.01      2.58 o 
   7  -3   1        0.04        2.31      1.13 o 
   8  -3   1       47.65       49.45      3.07 o 
  -8  -2   1      247.81      247.99      9.97 o 
  -7  -2   1      123.92      142.36     12.36 o 
  -6  -2   1      120.09      116.45      6.84 o 
  -5  -2   1       84.49       82.50      2.87 o 
  -4  -2   1     1425.21     1456.22     27.82 o 
  -3  -2   1     2003.62     1972.33     16.92 o 
  -2  -2   1     4610.95     4523.57     43.76 o 
  -1  -2   1     3484.22     3306.35     27.79 o 
   0  -2   1     6601.46     6054.64     51.89 o 
   1  -2   1     7563.40     7334.41     58.69 o 
   2  -2   1    11829.66    11060.39    100.45 o 
   3  -2   1     4295.44     4486.85     49.00 o 
   4  -2   1      339.50      363.37      4.31 o 
   5  -2   1      269.66      284.14      3.83 o 
   6  -2   1       49.36       48.20      1.28 o 
   7  -2   1      203.27      215.68      3.78 o 
   8  -2   1      660.47      657.97     11.86 o 
  -8  -1   1        8.89        9.95      1.82 o 
  -7  -1   1       45.53       36.40      2.64 o 
  -6  -1   1      379.99      399.31      6.88 o 
  -5  -1   1     1233.85     1249.16     17.09 o 
  -4  -1   1     2119.88     2163.05     24.33 o 
  -3  -1   1     6790.07     6762.09     72.98 o 
  -2  -1   1     9665.29     8969.49     87.88 o 
  -1  -1   1     3158.42     3022.02     29.31 o 
   0  -1   1     4167.04     3812.35     38.83 o 
   1  -1   1      945.06     1005.12      7.68 o 
   2  -1   1     3890.16     3800.47     91.80 o 
   3  -1   1       11.84       15.02      0.58 o 
   4  -1   1     1204.64     1285.92     13.36 o 
   5  -1   1      949.23      942.73      9.31 o 
   6  -1   1     1508.51     1523.83     17.82 o 
   7  -1   1     1329.86     1374.95     16.49 o 
   8  -1   1     1049.24     1060.45     18.29 o 
   9  -1   1      512.23      524.35     14.18 o 
  -8   0   1       40.94       43.99      4.98 o 
  -7   0   1      636.26      641.65     10.38 o 
  -6   0   1     1304.59     1306.17     20.67 o 
  -5   0   1     2600.53     2611.46     32.56 o 
  -4   0   1     4864.70     4693.24     56.58 o 
  -3   0   1     5081.71     5172.42     62.37 o 
  -2   0   1     2255.64     2166.18     21.59 o 
  -1   0   1     2766.31     2833.95     25.75 o 
   0   0   1      207.63      210.86      2.07 o 
   1   0   1      121.74      136.23      1.18 o 
   2   0   1        8.67        2.54      0.31 o 
   3   0   1     7739.32     7907.87     73.22 o 
   4   0   1     2644.63     2596.62     26.15 o 
   5   0   1     1434.72     1453.42     16.74 o 
   6   0   1     2474.24     2473.89     27.95 o 
   7   0   1     1531.09     1603.02     19.04 o 
   8   0   1      720.98      715.42     18.97 o 
   9   0   1      185.58      201.81      7.47 o 
  -8   1   1      834.57      830.83     17.22 o 
  -7   1   1      650.62      673.45      9.88 o 
  -6   1   1      610.70      612.12      8.23 o 
  -5   1   1     3151.72     3239.32     51.08 o 
  -4   1   1     4206.42     4223.11     64.62 o 
  -3   1   1      986.76     1001.73     14.15 o 
  -2   1   1       62.72       98.37      2.22 o 
  -1   1   1        0.22       -0.79      0.79 o 
   0   1   1       16.80       15.75      0.67 o 
   1   1   1     1303.30     1433.27     10.82 o 
   2   1   1    21416.08    18353.49    250.02 o 
   3   1   1    10078.06    10093.78    109.57 o 
   4   1   1      435.15      343.61      4.68 o 
   5   1   1     3283.80     3439.08     37.47 o 
   6   1   1     2241.71     2212.09     27.91 o 
   7   1   1      400.91      424.58      6.44 o 
   8   1   1       98.33       90.65      4.98 o 
   9   1   1        0.53        0.19      1.15 o 
  -7   2   1      596.19      608.87     23.96 o 
  -6   2   1     1100.88     1109.33     25.61 o 
  -5   2   1      590.52      622.57     13.21 o 
  -4   2   1        4.81       11.34      1.28 o 
  -3   2   1       60.98       55.43      1.23 o 
  -2   2   1      476.91      500.23      6.38 o 
  -1   2   1     1615.43     1580.72     13.89 o 
   0   2   1     6258.67     5883.12     52.14 o 
   1   2   1     6679.27     6513.03     54.83 o 
   2   2   1    10132.26     9575.11     71.36 o 
   3   2   1     5097.82     5096.85     42.54 o 
   4   2   1     5811.40     5919.55     63.77 o 
   5   2   1     1120.52     1196.58     15.07 o 
   6   2   1      134.44      141.09      2.95 o 
   7   2   1       37.75       36.39      2.20 o 
   8   2   1        6.71        2.49      1.53 o 
   9   2   1      147.27      143.74      7.09 o 
  -7   3   1      156.79      151.59     10.35 o 
  -6   3   1      242.50      251.07      9.28 o 
  -5   3   1       38.99       42.96      1.30 o 
  -4   3   1      719.99      749.85      9.64 o 
  -3   3   1     2315.45     2345.53     28.29 o 
  -2   3   1     5505.48     5472.03     70.50 o 
  -1   3   1     6436.97     6209.08     47.20 o 
   0   3   1     4955.22     4692.88     39.31 o 
   1   3   1     2878.11     2737.25     27.02 o 
   2   3   1     5029.14     5096.47     40.00 o 
   3   3   1     2443.55     2512.39     23.06 o 
   4   3   1     1005.73     1083.33     10.68 o 
   5   3   1       27.46       36.16      1.15 o 
   6   3   1      103.72      104.77      2.75 o 
   7   3   1      219.36      229.11      9.29 o 
   8   3   1      761.99      716.19     21.46 o 
   9   3   1      297.88      298.20     12.07 o 
  -7   4   1        1.65        0.96      0.77 o 
  -6   4   1        1.64        4.30      0.85 o 
  -5   4   1     1297.39     1326.92     17.90 o 
  -4   4   1     2100.73     2126.71     28.94 o 
  -3   4   1     4121.62     4177.75     43.08 o 
  -2   4   1     4579.70     4565.25     58.42 o 
  -1   4   1     4005.68     4099.08     32.97 o 
   0   4   1     4329.03     4409.49     37.89 o 
   1   4   1     3336.53     3336.25     36.55 o 
   2   4   1      183.12      183.08      2.72 o 
   3   4   1      328.23      338.26      3.81 o 
   4   4   1      191.00      192.59      3.84 o 
   5   4   1      559.06      567.68     11.18 o 
   6   4   1      466.71      455.55      7.86 o 
   7   4   1      809.29      816.30     35.55 o 
   8   4   1      732.65      742.33     15.46 o 
   9   4   1      413.34      402.08     15.52 o 
  -7   5   1      270.22      287.09      9.39 o 
  -6   5   1     1624.10     1615.21     39.29 o 
  -5   5   1      936.67      945.40     24.34 o 
  -4   5   1     1124.87     1148.68     21.22 o 
  -3   5   1     5092.97     5114.26     62.84 o 
  -2   5   1     2366.30     2376.40     29.10 o 
  -1   5   1      590.23      626.11      6.20 o 
   0   5   1      222.98      230.42      3.45 o 
   1   5   1      183.35      196.63      3.41 o 
   2   5   1       19.92       16.06      1.22 o 
   3   5   1     1106.66     1104.25     11.37 o 
   4   5   1     3383.62     3411.88     38.03 o 
   5   5   1     2209.76     2142.47     33.65 o 
   6   5   1      537.41      533.01      9.22 o 
   7   5   1      632.36      630.14     21.37 o 
   8   5   1      393.11      395.85     18.88 o 
  -7   6   1      810.18      848.23     23.19 o 
  -6   6   1     1153.00     1162.73     30.28 o 
  -5   6   1      758.46      748.58     21.08 o 
  -4   6   1     1671.23     1651.81     41.40 o 
  -3   6   1      478.36      501.29     12.32 o 
  -2   6   1       39.34       49.68      5.65 o 
  -1   6   1      149.43      143.82      2.85 o 
   0   6   1      472.29      487.61      6.11 o 
   1   6   1     1245.03     1260.95     14.35 o 
   2   6   1     1462.73     1471.20     15.15 o 
   3   6   1     1880.47     1888.75     18.71 o 
   4   6   1     2155.85     2143.52     25.36 o 
   5   6   1     1432.49     1399.27     24.50 o 
   6   6   1      934.34      927.11     16.32 o 
   7   6   1      311.99      312.28      8.95 o 
   8   6   1       20.15       21.33      2.53 o 
  -6   7   1      563.64      601.39     18.78 o 
  -5   7   1      517.45      496.37     16.29 o 
  -4   7   1      289.35      266.39     10.73 o 
  -3   7   1      149.33      144.89      7.47 o 
  -2   7   1      352.51      335.19     12.46 o 
  -1   7   1     1092.48     1072.62     15.49 o 
   0   7   1     1337.84     1324.38     18.60 o 
   1   7   1     1153.86     1187.85     15.18 o 
   2   7   1     2861.14     2874.92     29.85 o 
   3   7   1     2344.74     2331.63     22.73 o 
   4   7   1     1060.71     1057.56     15.49 o 
   5   7   1      255.10      260.94     11.31 o 
   6   7   1       92.05       98.43      6.13 o 
   7   7   1       28.04       23.39      2.67 o 
  -5   8   1       40.58       47.15      4.60 o 
  -4   8   1        4.70        7.09      2.30 o 
  -3   8   1      685.74      679.20     21.66 o 
  -2   8   1     1692.74     1672.13     44.27 o 
  -1   8   1     2460.63     2342.60     41.81 o 
   0   8   1     1304.89     1278.04     33.86 o 
   1   8   1     1413.64     1410.28     22.79 o 
   2   8   1     1397.03     1393.36     19.64 o 
   3   8   1      638.98      656.69     11.02 o 
   4   8   1      186.75      176.74      7.76 o 
   5   8   1        3.99        3.57      1.46 o 
   6   8   1       11.82       10.96      2.12 o 
  -4   9   1     1035.78     1048.51     31.43 o 
  -3   9   1      675.53      602.35     20.89 o 
  -2   9   1      639.50      599.47     20.89 o 
  -1   9   1     1499.04     1513.28     29.80 o 
   0   9   1     1205.59     1221.95     25.14 o 
   1   9   1      822.96      818.28     16.20 o 
   2   9   1      161.78      147.93      5.27 o 
   3   9   1        1.24        1.55      1.47 o 
   4   9   1       95.20       85.09      7.67 o 
   5   9   1      143.65      139.83      6.35 o 
  -2  10   1      671.01      728.45     25.30 o 
  -1  10   1      162.44      151.11      9.10 o 
   0  10   1       47.39       48.56      3.79 o 
   1  10   1       51.23       51.64      4.13 o 
   2  10   1       20.63       22.89      2.54 o 
   3  10   1      122.82      114.81      6.14 o 
  -3  -9   2      421.88      455.45     12.66 o 
  -2  -9   2      918.75      906.30     31.24 o 
  -1  -9   2     1200.54     1173.65     37.18 o 
   0  -9   2      949.14      986.99     32.01 o 
   1  -9   2      909.59      897.95     20.60 o 
   2  -9   2      347.66      348.07     10.20 o 
   3  -9   2      262.93      277.31     13.61 o 
   4  -9   2        6.58        5.37      2.68 o 
  -4  -8   2      590.79      606.88     15.03 o 
  -3  -8   2     1104.87     1132.84     23.85 o 
  -2  -8   2     1177.07     1188.98     24.37 o 
  -1  -8   2      566.58      568.24     21.27 o 
   0  -8   2      589.00      611.25     15.38 o 
   1  -8   2      582.54      575.01     11.77 o 
   2  -8   2       28.58       38.09      2.97 o 
   3  -8   2       42.12       52.32      5.17 o 
   4  -8   2      623.45      626.69     21.66 o 
   5  -8   2      689.00      645.85     22.04 o 
  -5  -7   2      601.32      582.45     14.45 o 
  -4  -7   2      747.92      740.65     22.04 o 
  -3  -7   2     1016.09     1023.02     17.74 o 
  -2  -7   2      708.15      724.34     11.39 o 
  -1  -7   2      132.86      135.68      3.82 o 
   0  -7   2        8.15       10.22      1.90 o 
   1  -7   2      260.45      244.60      7.33 o 
   2  -7   2      141.57      155.75      5.48 o 
   3  -7   2      337.51      355.32     13.80 o 
   4  -7   2     2180.86     2120.97     54.43 o 
   5  -7   2     1666.61     1633.42     43.70 o 
   6  -7   2      965.50      974.91     28.75 o 
  -6  -6   2      279.62      284.64      8.97 o 
  -5  -6   2      401.58      402.67     16.67 o 
  -4  -6   2     1084.91     1064.21     21.58 o 
  -3  -6   2      236.72      236.06      6.08 o 
  -2  -6   2        0.11        0.84      0.64 o 
  -1  -6   2      224.38      229.70      4.57 o 
   0  -6   2      925.27      962.85     12.51 o 
   1  -6   2     1833.89     1892.30     25.34 o 
   2  -6   2     2080.88     2061.06     27.10 o 
   3  -6   2     2729.91     2595.31     78.10 o 
   4  -6   2     1717.02     1766.58     39.10 o 
   5  -6   2      701.07      723.47     21.85 o 
   6  -6   2      915.21      909.37     26.06 o 
   7  -6   2      257.21      259.87     10.92 o 
  -7  -5   2      302.28      308.56     19.64 o 
  -6  -5   2       78.11       80.01      4.25 o 
  -5  -5   2      227.94      231.64      7.15 o 
  -4  -5   2       18.73       21.03      1.87 o 
  -3  -5   2       85.40       87.84      2.97 o 
  -2  -5   2      788.48      781.67      9.67 o 
  -1  -5   2     2808.39     2788.35     28.96 o 
   0  -5   2     2211.14     2195.58     23.14 o 
   1  -5   2     2744.50     2815.23     26.86 o 
   2  -5   2     4195.81     4240.49     39.27 o 
   3  -5   2     4021.02     4093.26     51.50 o 
   4  -5   2     1188.21     1216.75     20.59 o 
   5  -5   2      212.11      197.11      6.62 o 
   6  -5   2        2.37        4.59      1.33 o 
   7  -5   2       37.07       41.20      3.64 o 
   8  -5   2       29.17       31.24      3.45 o 
  -7  -4   2       27.85       31.90      3.83 o 
  -6  -4   2       43.87       47.21      3.16 o 
  -5  -4   2       38.71       37.47      2.51 o 
  -4  -4   2      459.85      457.66      9.26 o 
  -3  -4   2     1185.26     1252.43     15.86 o 
  -2  -4   2     4327.46     4272.14     36.50 o 
  -1  -4   2     4149.48     4122.55     41.25 o 
   0  -4   2     2901.75     2803.76     30.78 o 
   1  -4   2     3381.54     3340.22     28.81 o 
   2  -4   2     2088.03     2109.90     18.75 o 
   3  -4   2     1689.65     1770.35     17.39 o 
   4  -4   2      113.58      124.73      3.41 o 
   5  -4   2       76.07       86.02      2.43 o 
   6  -4   2      402.05      397.07      8.48 o 
   7  -4   2      562.58      578.11     13.39 o 
   8  -4   2      719.49      750.30     14.97 o 
  -8  -3   2        6.52        4.60      2.11 o 
  -7  -3   2      160.83      145.27      7.86 o 
  -6  -3   2       50.45       49.17      2.76 o 
  -5  -3   2      701.66      707.06     12.56 o 
  -4  -3   2     3595.07     3632.14     41.18 o 
  -3  -3   2     3862.86     3918.58     45.42 o 
  -2  -3   2     3854.05     3784.54     34.75 o 
  -1  -3   2     2043.64     2079.05     23.14 o 
   0  -3   2     2831.62     2776.92     27.92 o 
   1  -3   2      859.71      847.98      8.68 o 
   2  -3   2      183.15      191.35      2.34 o 
   3  -3   2        0.88        0.35      0.31 o 
   4  -3   2     1049.39     1109.87     12.30 o 
   5  -3   2      950.82      940.04     13.91 o 
   6  -3   2     1732.26     1724.70     20.36 o 
   7  -3   2     1462.38     1481.79     19.91 o 
   8  -3   2      746.15      739.95     20.51 o 
   9  -3   2      438.65      475.48     14.37 o 
  -8  -2   2      217.48      224.04      9.77 o 
  -7  -2   2      369.03      377.35     13.22 o 
  -6  -2   2      679.03      685.94     18.78 o 
  -5  -2   2     2075.96     2076.25     36.88 o 
  -4  -2   2     2010.03     2006.52     19.24 o 
  -3  -2   2     3357.83     3396.57     34.22 o 
  -2  -2   2     4732.09     4820.07     38.30 o 
  -1  -2   2      917.76      884.43      8.29 o 
   0  -2   2       20.59       13.48      0.89 o 
   1  -2   2     1397.88     1393.75     11.61 o 
   2  -2   2     1434.03     1481.70     12.96 o 
   3  -2   2     2738.04     2817.36     30.51 o 
   4  -2   2     1874.03     1889.86     19.82 o 
   5  -2   2     2525.31     2481.95     25.71 o 
   6  -2   2     3775.07     3841.53     38.08 o 
   7  -2   2     1048.23     1042.84     14.43 o 
   8  -2   2      338.41      344.20     10.92 o 
   9  -2   2      192.84      202.96      7.67 o 
  -8  -1   2      374.51      375.44     13.03 o 
  -7  -1   2      915.12      880.24     23.96 o 
  -6  -1   2     1442.67     1423.91     28.04 o 
  -5  -1   2     1092.77     1130.41     19.11 o 
  -4  -1   2      447.88      464.99      6.71 o 
  -3  -1   2     1195.75     1227.82     14.80 o 
  -2  -1   2      406.56      386.28      4.56 o 
  -1  -1   2       58.81       61.00      2.06 o 
   0  -1   2     1762.45     1858.83     14.35 o 
   1  -1   2     5552.31     5255.63     41.67 o 
   2  -1   2     3659.18     3538.78     28.24 o 
   3  -1   2     8737.03     8526.69     78.94 o 
   4  -1   2     6767.98     6760.91     61.70 o 
   5  -1   2     3771.13     3857.30     45.47 o 
   6  -1   2      454.72      478.01      6.03 o 
   7  -1   2       98.38      103.58      2.19 o 
   8  -1   2      344.72      328.87     10.54 o 
   9  -1   2        7.57        6.32      1.72 o 
  -8   0   2      656.73      648.73     18.59 o 
  -7   0   2      729.70      751.39     16.59 o 
  -6   0   2      429.81      432.42      9.82 o 
  -5   0   2      281.94      294.72      5.37 o 
  -4   0   2       53.76       49.83      1.70 o 
  -3   0   2       33.49       28.22      1.39 o 
  -2   0   2     2543.78     2638.43     24.56 o 
  -1   0   2     7075.31     6590.24     56.37 o 
   0   0   2     8463.85     7658.04     88.23 o 
   1   0   2     1642.87     1662.66     14.47 o 
   2   0   2     4415.95     4274.72     34.07 o 
   3   0   2     9289.44     9166.62     83.29 o 
   4   0   2     4807.32     4717.49     43.37 o 
   5   0   2     2092.64     2205.12     22.62 o 
   6   0   2        1.53        2.07      0.50 o 
   7   0   2       66.18       64.17      1.83 o 
   8   0   2      117.26      120.55      5.56 o 
   9   0   2      240.01      231.89      8.82 o 
  10   0   2      157.12      170.95      7.47 o 
  -8   1   2      261.21      267.16      8.82 o 
  -7   1   2       56.20       66.21      3.10 o 
  -6   1   2       58.68       60.14      3.40 o 
  -5   1   2       86.16       85.11      2.16 o 
  -4   1   2      730.08      803.81     10.06 o 
  -3   1   2     1509.77     1498.25     15.99 o 
  -2   1   2     6639.11     6506.47     70.29 o 
  -1   1   2     9349.57     8687.17     78.86 o 
   0   1   2    10989.03     9370.51    101.05 o 
   1   1   2     7345.80     6985.58     61.02 o 
   2   1   2     3621.97     3554.46     25.46 o 
   3   1   2        9.26       11.28      0.44 o 
   4   1   2      732.21      740.51      9.03 o 
   5   1   2      121.35      135.86      2.27 o 
   6   1   2      503.19      534.29      6.43 o 
   7   1   2      320.39      321.85      5.08 o 
   8   1   2      840.99      834.82     23.00 o 
   9   1   2      720.91      683.03     19.93 o 
  10   1   2      296.64      297.25     11.12 o 
  -7   2   2       90.57       91.77      2.71 o 
  -6   2   2      350.86      348.22      6.33 o 
  -5   2   2     1008.74     1004.65     12.76 o 
  -4   2   2      958.12      944.36     11.36 o 
  -3   2   2     4936.02     4850.86     48.72 o 
  -2   2   2    10604.37    10103.29    101.01 o 
  -1   2   2     3795.07     3816.34     39.58 o 
   0   2   2     2439.64     2439.05     18.99 o 
   1   2   2     1730.41     1718.69     12.91 o 
   2   2   2     1692.24     1767.83     13.74 o 
   3   2   2       28.14       40.84      0.84 o 
   4   2   2     1216.68     1285.55     11.40 o 
   5   2   2     4237.86     4478.24     48.81 o 
   6   2   2      735.08      721.48      9.36 o 
   7   2   2      538.69      551.90     12.35 o 
   8   2   2     1495.32     1438.70     37.37 o 
   9   2   2      399.75      413.77     14.37 o 
  -7   3   2      647.79      671.74     11.92 o 
  -6   3   2     1240.91     1235.60     19.66 o 
  -5   3   2     1798.85     1816.22     21.09 o 
  -4   3   2     1456.35     1446.69     15.92 o 
  -3   3   2     2796.11     2890.34     29.82 o 
  -2   3   2     2544.89     2511.40     26.04 o 
  -1   3   2     3263.65     3344.91     29.11 o 
   0   3   2      564.84      619.34      5.88 o 
   1   3   2     1515.65     1707.73     15.22 o 
   2   3   2     1106.21     1113.27     11.79 o 
   3   3   2      659.24      675.72      5.78 o 
   4   3   2     1926.53     1851.46     16.39 o 
   5   3   2     3560.83     3638.29     36.40 o 
   6   3   2     2755.58     2733.88     34.29 o 
   7   3   2     1858.73     1889.95     81.64 o 
   8   3   2      135.21      123.04      6.90 o 
   9   3   2       31.91       42.55      4.22 o 
  -7   4   2      554.34      591.81     15.33 o 
  -6   4   2     1828.10     1865.69     43.89 o 
  -5   4   2     1449.26     1474.43     19.34 o 
  -4   4   2     1009.11      999.97     12.67 o 
  -3   4   2      858.69      864.26     10.58 o 
  -2   4   2        6.01       11.17      0.74 o 
  -1   4   2       87.17       81.08      1.32 o 
   0   4   2      909.32      953.74      8.79 o 
   1   4   2     1334.96     1355.58     13.51 o 
   2   4   2     3179.38     3058.08     33.84 o 
   3   4   2     4557.95     4598.87     41.62 o 
   4   4   2     3432.52     3416.56     31.81 o 
   5   4   2     1880.30     1885.58     22.29 o 
   6   4   2     1141.71     1149.37     16.04 o 
   7   4   2      518.88      534.19     11.71 o 
   8   4   2       35.62       30.31      2.39 o 
   9   4   2        9.00        2.30      1.92 o 
  -7   5   2      436.48      484.49     13.80 o 
  -6   5   2      146.11      157.53      6.32 o 
  -5   5   2      142.69      155.37      5.45 o 
  -4   5   2     1218.90     1215.31     24.26 o 
  -3   5   2        0.22        1.78      0.64 o 
  -2   5   2     1891.79     1987.06     30.27 o 
  -1   5   2     2391.88     2475.04     21.63 o 
   0   5   2     4327.70     4384.89     36.20 o 
   1   5   2     2984.93     2972.36     30.74 o 
   2   5   2     3273.20     3213.20     32.50 o 
   3   5   2     2526.66     2549.27     24.05 o 
   4   5   2     1689.21     1665.49     17.84 o 
   5   5   2      769.13      742.14     11.34 o 
   6   5   2      215.48      215.76      4.82 o 
   7   5   2        7.75       12.32      1.80 o 
   8   5   2       94.29       92.37      4.23 o 
   9   5   2       43.37       50.75      3.45 o 
  -6   6   2       16.99       14.76      2.30 o 
  -5   6   2       71.49       74.55      4.60 o 
  -4   6   2      691.35      675.56     19.36 o 
  -3   6   2      972.35      917.61     24.91 o 
  -2   6   2       90.35       88.46      4.11 o 
  -1   6   2     3537.92     3584.62     47.13 o 
   0   6   2     8466.64     8336.23     75.23 o 
   1   6   2     2811.75     2821.07     29.23 o 
   2   6   2      990.96      983.46     11.64 o 
   3   6   2      392.93      401.26      7.03 o 
   4   6   2      460.24      470.58      6.41 o 
   5   6   2       30.73       32.20      1.64 o 
   6   6   2      269.59      259.75      7.60 o 
   7   6   2      483.58      476.10     11.79 o 
   8   6   2      148.24      163.43     10.25 o 
  -6   7   2      117.58      131.28      7.09 o 
  -5   7   2      597.80      604.84     18.78 o 
  -4   7   2     1437.69     1426.05     37.37 o 
  -3   7   2     1451.41     1386.19     36.60 o 
  -2   7   2     1772.48     1656.80     42.74 o 
  -1   7   2     2643.93     2626.96     37.99 o 
   0   7   2      533.31      543.24      9.24 o 
   1   7   2      806.70      833.02     12.82 o 
   2   7   2      595.58      604.84      9.53 o 
   3   7   2        1.40        1.65      0.69 o 
   4   7   2       91.90      103.87      3.26 o 
   5   7   2      574.47      560.35      9.49 o 
   6   7   2      665.49      649.52     14.98 o 
   7   7   2      481.09      468.26     12.17 o 
   8   7   2      386.64      381.03     11.50 o 
  -5   8   2      657.83      675.94     21.66 o 
  -4   8   2      922.63      929.68     27.41 o 
  -3   8   2     1146.22     1102.93     31.43 o 
  -2   8   2     1697.45     1657.95     43.89 o 
  -1   8   2      649.13      622.99     13.23 o 
   0   8   2        2.31        3.40      1.08 o 
   1   8   2       19.23       17.82      1.87 o 
   2   8   2      269.73      266.64      5.94 o 
   3   8   2      217.71      214.43      6.03 o 
   4   8   2      576.72      585.22     15.72 o 
   5   8   2     1122.81     1103.35     18.59 o 
   6   8   2      627.77      642.57     15.72 o 
   7   8   2      447.24      448.91     12.36 o 
  -3   9   2      327.57      322.16     13.80 o 
  -2   9   2      425.38      426.23     16.48 o 
  -1   9   2       19.17       19.74      1.68 o 
   0   9   2      333.47      334.59      9.73 o 
   1   9   2      478.45      473.02     13.95 o 
   2   9   2      980.57      966.37     15.14 o 
   3   9   2      885.66      881.59     20.32 o 
   4   9   2      961.34      933.84     21.39 o 
   5   9   2      512.49      493.30     20.51 o 
  -2  10   2      198.13      198.36     11.12 o 
  -1  10   2      344.48      343.43     15.33 o 
   0  10   2      264.34      239.23      8.24 o 
   1  10   2     1269.10     1297.97     22.39 o 
   2  10   2     1404.43     1407.47     24.08 o 
   3  10   2      498.62      488.23     14.02 o 
   4  10   2      365.92      354.96     11.62 o 
  -2  -9   3      141.69      148.72     10.92 o 
  -1  -9   3       88.26       83.75      8.05 o 
   0  -9   3        1.54        0.96      2.49 o 
   1  -9   3      175.05      170.95     10.35 o 
   2  -9   3      561.14      553.27     14.59 o 
   3  -9   3      685.58      719.25     25.68 o 
  -4  -8   3      212.98      219.25     10.73 o 
  -3  -8   3       88.49       98.89      5.24 o 
  -2  -8   3        0.51        1.34      2.20 o 
  -1  -8   3      186.03      184.37     11.31 o 
   0  -8   3      650.74      654.09     23.76 o 
   1  -8   3      907.31      928.12     21.00 o 
   2  -8   3     1129.97     1107.49     38.43 o 
   3  -8   3     1506.18     1443.03     27.68 o 
   4  -8   3     1289.36     1262.96     37.37 o 
   5  -8   3      542.79      566.70     20.89 o 
  -5  -7   3        2.10        3.26      2.68 o 
  -4  -7   3       11.37       22.27      9.20 o 
  -3  -7   3       95.59      108.86      8.72 o 
  -2  -7   3      319.52      331.13     10.47 o 
  -1  -7   3     1134.38     1165.74     23.63 o 
   0  -7   3     2060.75     2057.52     44.14 o 
   1  -7   3     2104.89     2168.93     40.64 o 
   2  -7   3     1471.46     1493.90     29.20 o 
   3  -7   3     1118.77     1070.84     21.37 o 
   4  -7   3      597.03      581.65     20.12 o 
   5  -7   3      294.43      307.98     13.42 o 
   6  -7   3       43.17       38.90      4.60 o 
  -6  -6   3        1.97        2.68      1.63 o 
  -5  -6   3        0.77        2.73      3.64 o 
  -4  -6   3     1249.81     1239.78     25.03 o 
  -3  -6   3     1689.33     1644.39     25.95 o 
  -2  -6   3      517.57      505.65     10.22 o 
  -1  -6   3     1514.95     1559.39     21.03 o 
   0  -6   3     2841.26     2815.99     35.21 o 
   1  -6   3     2421.08     2440.50     37.47 o 
   2  -6   3      654.15      653.32     13.37 o 
   3  -6   3       88.75      103.73      3.70 o 
   4  -6   3       33.54       39.77      3.64 o 
   5  -6   3        3.22        5.56      2.11 o 
   6  -6   3      476.90      466.85     16.48 o 
   7  -6   3      855.49      821.21     25.11 o 
  -6  -5   3      189.19      186.62      6.95 o 
  -5  -5   3      748.02      753.53     22.90 o 
  -4  -5   3     1205.99     1177.43     23.43 o 
  -3  -5   3      708.74      704.40     15.97 o 
  -2  -5   3     3642.85     3567.50     44.97 o 
  -1  -5   3     3706.01     3660.97     40.59 o 
   0  -5   3      477.13      489.33      7.41 o 
   1  -5   3       12.55       17.71      1.11 o 
   2  -5   3       21.45       25.46      1.53 o 
   3  -5   3       10.88       15.16      1.12 o 
   4  -5   3      360.94      361.13      8.37 o 
   5  -5   3     1283.37     1311.71     26.86 o 
   6  -5   3     1618.78     1638.92     32.56 o 
   7  -5   3      725.59      737.46     22.23 o 
   8  -5   3      745.00      748.00     16.26 o 
  -7  -4   3      373.07      382.04     10.62 o 
  -6  -4   3      885.77      882.92     18.82 o 
  -5  -4   3     1272.25     1271.80     24.79 o 
  -4  -4   3      617.66      578.65     17.25 o 
  -3  -4   3      696.48      706.44     11.25 o 
  -2  -4   3     2298.95     2309.42     22.97 o 
  -1  -4   3      692.00      729.27      9.19 o 
   0  -4   3       91.75       91.00      2.26 o 
   1  -4   3      572.24      628.03      7.88 o 
   2  -4   3     1975.69     1958.22     20.77 o 
   3  -4   3     2061.42     2089.65     21.92 o 
   4  -4   3     3200.18     3236.11     45.64 o 
   5  -4   3     1984.97     2012.89     32.64 o 
   6  -4   3     1359.46     1374.56     30.01 o 
   7  -4   3      927.26      931.36     18.50 o 
   8  -4   3      569.85      598.90     18.78 o 
   9  -4   3       65.28       65.35      5.17 o 
  -7  -3   3      557.05      537.96     18.78 o 
  -6  -3   3      966.65      972.65     32.48 o 
  -5  -3   3      931.82      957.73     26.73 o 
  -4  -3   3      198.85      197.11      5.26 o 
  -3  -3   3      301.61      309.59      5.12 o 
  -2  -3   3       15.92       18.59      1.20 o 
  -1  -3   3      734.61      739.85      9.74 o 
   0  -3   3      930.49      937.62     10.14 o 
   1  -3   3     2558.56     2512.04     23.97 o 
   2  -3   3     2935.51     2967.52     25.99 o 
   3  -3   3     5259.57     5330.69     45.22 o 
   4  -3   3     4158.31     4199.22     46.25 o 
   5  -3   3     2121.68     2136.93     23.02 o 
   6  -3   3     1440.72     1466.75     18.67 o 
   7  -3   3      172.29      162.52      7.28 o 
   8  -3   3        0.93        1.53      1.34 o 
   9  -3   3       22.66       25.87      3.26 o 
  -7  -2   3      446.00      427.95     15.33 o 
  -6  -2   3      182.19      183.41      8.62 o 
  -5  -2   3       46.98       49.58      2.53 o 
  -4  -2   3       42.55       46.36      2.57 o 
  -3  -2   3       22.88       21.59      1.16 o 
  -2  -2   3     3313.86     3449.52     29.98 o 
  -1  -2   3     3239.85     3174.29     25.84 o 
   0  -2   3     3086.99     2991.33     26.09 o 
   1  -2   3     8915.02     8301.08     78.94 o 
   2  -2   3     6208.38     6147.28     48.72 o 
   3  -2   3     2215.95     2222.33     18.24 o 
   4  -2   3      497.58      519.52      5.47 o 
   5  -2   3     1502.85     1531.91     15.27 o 
   6  -2   3      340.05      347.06      5.07 o 
   7  -2   3       64.65       68.99      4.41 o 
   8  -2   3      238.74      226.14      9.01 o 
   9  -2   3      501.37      486.59     15.52 o 
  -7  -1   3       59.32       66.89      4.98 o 
  -6  -1   3        3.92        2.87      1.53 o 
  -5  -1   3       77.13       79.24      4.06 o 
  -4  -1   3      863.97      860.63     11.53 o 
  -3  -1   3     2725.52     2788.31     26.26 o 
  -2  -1   3     3338.19     3300.65     28.48 o 
  -1  -1   3     2687.35     2647.82     23.13 o 
   0  -1   3    12827.10    11783.47    145.08 o 
   1  -1   3     8515.49     7850.54     66.82 o 
   2  -1   3     1131.11     1061.65      8.78 o 
   3  -1   3      572.98      606.22      5.33 o 
   4  -1   3       41.96       49.44      1.93 o 
   5  -1   3       69.38       75.46      1.87 o 
   6  -1   3      719.09      721.17      9.62 o 
   7  -1   3      414.93      428.30     11.29 o 
   8  -1   3      927.29      878.71     24.15 o 
   9  -1   3      836.84      797.26     22.42 o 
  10  -1   3      250.42      259.11     10.16 o 
  -7   0   3      100.07       98.51      5.56 o 
  -6   0   3      364.44      374.67     12.27 o 
  -5   0   3     1387.95     1387.27     27.49 o 
  -4   0   3     2380.99     2481.23     28.22 o 
  -3   0   3     1709.44     1713.24     15.71 o 
  -2   0   3     2613.22     2590.28     24.66 o 
  -1   0   3     7897.70     7623.15     61.40 o 
   0   0   3     9012.31     8603.50     79.95 o 
   1   0   3       45.16       46.31      1.22 o 
   2   0   3        4.35        8.41      1.06 o 
   3   0   3      186.66      192.80      2.23 o 
   4   0   3      603.09      633.31      6.00 o 
   5   0   3     1504.52     1513.17     15.98 o 
   6   0   3     2642.23     2672.51     29.83 o 
   7   0   3     1860.14     1889.32     24.19 o 
   8   0   3     1196.35     1161.20     30.66 o 
   9   0   3      261.79      249.53      9.77 o 
  10   0   3      236.62      224.61      9.39 o 
  -7   1   3      376.51      386.75     12.46 o 
  -6   1   3     1180.27     1187.42     24.18 o 
  -5   1   3     2877.12     2871.22     41.17 o 
  -4   1   3     1967.38     1966.36     21.38 o 
  -3   1   3     1681.90     1693.06     19.95 o 
  -2   1   3     1320.48     1386.68     13.78 o 
  -1   1   3      404.42      402.15      4.48 o 
   0   1   3      426.76      414.02      4.03 o 
   1   1   3       10.62        5.58      0.52 o 
   2   1   3     1017.87      997.42      8.71 o 
   3   1   3     5806.79     5797.63     51.23 o 
   4   1   3     3380.98     3405.79     28.45 o 
   5   1   3     3136.87     3219.78     53.44 o 
   6   1   3     2209.69     2251.96     21.61 o 
   7   1   3     1738.87     1738.70     34.31 o 
   8   1   3      767.05      699.13     20.51 o 
   9   1   3       54.52       65.54      4.79 o 
  10   1   3       33.77       28.75      3.45 o 
  -7   2   3      726.28      714.85     19.36 o 
  -6   2   3     1007.56      978.17     25.11 o 
  -5   2   3      991.06     1029.85     14.29 o 
  -4   2   3     1182.69     1175.47     18.75 o 
  -3   2   3     1532.55     1572.59     17.37 o 
  -2   2   3       32.19       57.20      1.55 o 
  -1   2   3      719.47      751.36      7.90 o 
   0   2   3     1759.16     1746.85     13.33 o 
   1   2   3     5633.17     5547.91     41.89 o 
   2   2   3     5036.40     4996.43     43.35 o 
   3   2   3     4353.17     4454.39     32.30 o 
   4   2   3     2887.28     2838.98     20.85 o 
   5   2   3     2503.39     2631.51     24.27 o 
   6   2   3     1669.02     1692.74     15.14 o 
   7   2   3      861.37      866.83     33.73 o 
   8   2   3        0.68       -0.38      1.34 o 
   9   2   3       15.89       15.91      2.87 o 
  10   2   3       10.80        9.58      2.68 o 
  -7   3   3      349.80      362.79     10.92 o 
  -6   3   3      415.84      410.13     12.07 o 
  -5   3   3      172.35      180.81      3.87 o 
  -4   3   3        6.35        9.73      0.95 o 
  -3   3   3      296.99      285.38      4.52 o 
  -2   3   3      275.70      275.22      3.87 o 
  -1   3   3      302.56      261.02      3.67 o 
   0   3   3    10087.17     9798.32     75.24 o 
   1   3   3    12019.15    11876.33     92.45 o 
   2   3   3     5333.26     5156.69     47.50 o 
   3   3   3     2561.40     2633.75     23.20 o 
   4   3   3     1472.54     1451.95     13.18 o 
   5   3   3      822.31      897.97      8.61 o 
   6   3   3       82.30       77.63      2.32 o 
   7   3   3       75.65       76.01      3.12 o 
   8   3   3       82.50       89.24      3.58 o 
   9   3   3       41.84       50.79      4.79 o 
  10   3   3      463.00      425.27     16.10 o 
  -7   4   3       81.73       81.07      4.02 o 
  -6   4   3       47.78       50.98      3.26 o 
  -5   4   3      222.99      224.13      6.80 o 
  -4   4   3      802.72      832.01     21.30 o 
  -3   4   3     1957.30     1985.64     23.51 o 
  -2   4   3     2021.95     2085.97     20.69 o 
  -1   4   3     2673.56     2715.31     25.88 o 
   0   4   3     5313.48     5279.45     43.35 o 
   1   4   3     3235.05     3214.23     26.63 o 
   2   4   3     4499.54     4599.61     39.91 o 
   3   4   3     1023.14     1117.21     11.70 o 
   4   4   3       46.35       41.72      1.06 o 
   5   4   3       33.29       36.15      1.18 o 
   6   4   3      266.88      265.64      4.97 o 
   7   4   3      501.61      491.69     11.02 o 
   8   4   3      649.71      650.05     14.00 o 
   9   4   3      649.38      638.25     14.19 o 
  -6   5   3      236.13      246.84      8.82 o 
  -5   5   3      815.30      821.40     22.23 o 
  -4   5   3     1518.21     1483.11     29.33 o 
  -3   5   3     2796.28     2826.37     42.37 o 
  -2   5   3     2259.56     2261.40     36.71 o 
  -1   5   3     3422.25     3520.38     36.36 o 
   0   5   3     1541.19     1578.32     15.22 o 
   1   5   3      294.73      306.72      4.34 o 
   2   5   3      449.84      461.18      6.31 o 
   3   5   3       92.79       98.93      2.06 o 
   4   5   3      500.77      492.11      6.13 o 
   5   5   3      863.86      861.41     15.14 o 
   6   5   3      761.19      767.45     13.19 o 
   7   5   3      891.98      903.04     21.08 o 
   8   5   3      940.96      941.46     19.37 o 
   9   5   3      468.90      474.41     17.25 o 
  -6   6   3      715.99      680.54     19.74 o 
  -5   6   3      958.91      954.41     26.06 o 
  -4   6   3     1177.92     1218.88     32.01 o 
  -3   6   3     1430.14     1444.50     29.51 o 
  -2   6   3     1834.34     1844.13     50.69 o 
  -1   6   3      937.95      910.60     19.56 o 
   0   6   3      102.16      108.31      4.00 o 
   1   6   3        0.44        1.56      0.81 o 
   2   6   3      321.84      326.63      5.12 o 
   3   6   3     2402.47     2456.60     24.65 o 
   4   6   3     1446.47     1464.38     15.34 o 
   5   6   3     1151.42     1120.51     14.42 o 
   6   6   3     1014.13      970.11     19.78 o 
   7   6   3      889.59      876.91     18.49 o 
   8   6   3      390.39      377.39     10.39 o 
  -5   7   3      718.44      705.84     21.46 o 
  -4   7   3      741.88      714.85     21.46 o 
  -3   7   3      192.23      183.02      8.43 o 
  -2   7   3        1.73       -0.57      0.96 o 
  -1   7   3       33.32       38.52      3.83 o 
   0   7   3        3.07        5.84      0.99 o 
   1   7   3      732.06      738.94     11.73 o 
   2   7   3     6152.70     6058.57     65.34 o 
   3   7   3     1936.27     1971.80     21.68 o 
   4   7   3      394.02      418.99      7.09 o 
   5   7   3     1149.85     1137.00     17.25 o 
   6   7   3      923.63      882.68     18.82 o 
   7   7   3      310.44      298.56      9.02 o 
   8   7   3        4.55        2.18      1.47 o 
  -4   8   3        4.53        6.71      2.30 o 
  -3   8   3      184.17      194.14      9.58 o 
  -2   8   3      394.17      396.33     14.95 o 
  -1   8   3      493.13      477.78     17.06 o 
   0   8   3      872.00      873.60     18.28 o 
   1   8   3     2243.57     2254.64     33.92 o 
   2   8   3     1658.29     1677.84     26.97 o 
   3   8   3      910.89      901.68     18.56 o 
   4   8   3     1717.28     1727.66     33.54 o 
   5   8   3      228.17      236.36      8.18 o 
   6   8   3        2.65        5.56      2.68 o 
   7   8   3        1.70       -0.13      1.34 o 
  -3   9   3      453.97      431.40     16.67 o 
  -2   9   3      822.68      810.67     25.87 o 
  -1   9   3     1624.58     1574.58     43.50 o 
   0   9   3     1622.50     1600.13     30.68 o 
   1   9   3      999.50     1001.45     15.38 o 
   2   9   3      295.82      288.70      6.66 o 
   3   9   3      354.00      348.16     13.04 o 
   4   9   3      160.60      159.44      6.90 o 
   5   9   3       13.03       10.16      2.87 o 
  -1  10   3      763.24      763.53     26.06 o 
   0  10   3      895.77      867.81     18.99 o 
   1  10   3      495.36      488.44     10.97 o 
   2  10   3       14.27       12.06      1.99 o 
   3  10   3       22.38       21.82      2.50 o 
   4  10   3      211.50      204.09      8.37 o 
   1  -9   4     1254.13     1266.22     39.48 o 
   2  -9   4      980.52      956.51     30.66 o 
  -2  -8   4      792.87      801.09     18.81 o 
  -1  -8   4     1367.69     1353.61     42.35 o 
   0  -8   4      685.80      679.39     25.30 o 
   1  -8   4      423.47      407.44     17.44 o 
   2  -8   4      441.72      444.80     12.73 o 
   3  -8   4      147.66      163.09      6.49 o 
   4  -8   4        5.63        5.75      2.68 o 
   5  -8   4      167.22      176.70     10.73 o 
  -4  -7   4      661.83      679.44     16.84 o 
  -3  -7   4      598.83      605.71     18.49 o 
  -2  -7   4      826.35      847.38     15.91 o 
  -1  -7   4     1181.28     1207.89     24.75 o 
   0  -7   4      405.88      414.43     11.79 o 
   1  -7   4      144.91      147.71      6.50 o 
   2  -7   4       16.03       18.02      2.44 o 
   3  -7   4      334.37      342.39      9.82 o 
   4  -7   4      724.02      707.76     23.96 o 
   5  -7   4      733.45      734.01     24.72 o 
   6  -7   4      645.23      686.29     23.76 o 
  -5  -6   4      799.90      769.85     27.21 o 
  -4  -6   4      694.29      727.02     27.88 o 
  -3  -6   4      189.60      193.14      7.17 o 
  -2  -6   4      527.19      520.28     10.86 o 
  -1  -6   4       52.73       59.34      3.01 o 
   0  -6   4       20.60       22.66      2.46 o 
   1  -6   4       10.20       12.34      2.87 o 
   2  -6   4      895.44      913.73     16.96 o 
   3  -6   4     2053.64     2064.96     32.27 o 
   4  -6   4     1906.37     1807.92     64.49 o 
   5  -6   4     1269.44     1266.79     36.03 o 
   6  -6   4     1113.71     1047.74     31.05 o 
   7  -6   4      657.18      681.50     22.81 o 
  -5  -5   4      358.12      381.40     10.99 o 
  -4  -5   4      452.45      455.63     12.02 o 
  -3  -5   4      231.13      236.01      7.61 o 
  -2  -5   4      253.06      248.29      6.42 o 
  -1  -5   4     1623.82     1631.15     27.91 o 
   0  -5   4       35.29       38.82      2.57 o 
   1  -5   4      829.74      861.24     10.82 o 
   2  -5   4     5109.16     4988.75     62.63 o 
   3  -5   4     3091.96     2989.31     39.00 o 
   4  -5   4     1312.62     1312.24     23.67 o 
   5  -5   4      786.46      782.07     18.20 o 
   6  -5   4      810.44      818.72     25.11 o 
   7  -5   4      312.05      296.87      8.94 o 
   8  -5   4        4.14        6.52      2.49 o 
  -6  -4   4      171.98      176.90      7.86 o 
  -5  -4   4      131.01      133.39      5.67 o 
  -4  -4   4       18.10       23.96      2.48 o 
  -3  -4   4      465.71      454.13     11.29 o 
  -2  -4   4     1161.80     1145.39     16.76 o 
  -1  -4   4     1001.28      987.92     11.14 o 
   0  -4   4     3064.64     3068.67     29.77 o 
   1  -4   4     7452.74     7287.05     66.83 o 
   2  -4   4     1513.23     1547.93     15.92 o 
   3  -4   4      863.99      872.31     10.79 o 
   4  -4   4     1878.04     1830.97     19.80 o 
   5  -4   4      396.82      393.37     12.31 o 
   6  -4   4        7.10        8.97      1.23 o 
   7  -4   4      197.03      194.02      6.57 o 
   8  -4   4      154.42      157.92      8.43 o 
   9  -4   4      183.25      191.07      9.77 o 
  -6  -3   4        0.19        2.57      2.78 o 
  -5  -3   4      176.07      187.97     11.88 o 
  -4  -3   4      970.04      981.02     31.24 o 
  -3  -3   4     1177.43     1148.36     19.31 o 
  -2  -3   4     1681.01     1670.79     20.50 o 
  -1  -3   4     2653.87     2606.88     23.53 o 
   0  -3   4     6016.94     5746.50     49.34 o 
   1  -3   4     3448.43     3427.45     30.20 o 
   2  -3   4      764.72      788.43      7.74 o 
   3  -3   4      812.04      834.93      8.67 o 
   4  -3   4       82.69       77.03      1.71 o 
   5  -3   4      385.55      410.05      6.12 o 
   6  -3   4      394.32      396.33      7.17 o 
   7  -3   4      679.07      662.72     20.31 o 
   8  -3   4      773.37      728.65     22.42 o 
   9  -3   4      806.63      780.01     23.96 o 
  -7  -2   4       35.09       31.62      4.22 o 
  -6  -2   4      284.84      279.81     12.07 o 
  -5  -2   4      888.07      897.86     18.06 o 
  -4  -2   4     1912.86     1894.79     47.82 o 
  -3  -2   4     2723.67     2813.07     36.29 o 
  -2  -2   4     2342.17     2333.67     22.96 o 
  -1  -2   4      820.89      785.77      9.01 o 
   0  -2   4     1323.49     1353.84     13.98 o 
   1  -2   4      888.71      888.10     10.57 o 
   2  -2   4      782.88      795.96      8.15 o 
   3  -2   4      163.49      165.96      2.46 o 
   4  -2   4     3471.10     3441.67     29.79 o 
   5  -2   4     2143.15     2243.83     28.04 o 
   6  -2   4     1817.18     1833.04     24.23 o 
   7  -2   4     1041.62      995.42     27.79 o 
   8  -2   4     1073.17     1015.93     28.75 o 
   9  -2   4      668.55      668.85     21.08 o 
  -7  -1   4      412.04      403.80     14.95 o 
  -6  -1   4     1138.25     1128.42     31.43 o 
  -5  -1   4     1022.63      984.30     27.60 o 
  -4  -1   4     1354.78     1353.83     23.65 o 
  -3  -1   4     2169.45     2153.83     27.99 o 
  -2  -1   4     1857.13     1865.76     18.56 o 
  -1  -1   4      165.89      198.49      2.81 o 
   0  -1   4      617.44      694.29      6.53 o 
   1  -1   4     1481.99     1604.91     15.04 o 
   2  -1   4      122.79       96.56      2.16 o 
   3  -1   4     2574.27     2596.30     23.07 o 
   4  -1   4     4438.52     4459.55     35.95 o 
   5  -1   4     2763.62     2784.87     26.35 o 
   6  -1   4     2441.11     2474.20     25.27 o 
   7  -1   4     1417.68     1415.13     37.18 o 
   8  -1   4      752.64      697.79     21.08 o 
   9  -1   4       43.78       46.57      4.41 o 
  10  -1   4        4.75        3.64      1.92 o 
  -7   0   4      688.06      670.96     20.70 o 
  -6   0   4      249.08      239.94      9.97 o 
  -5   0   4      928.95      927.58     25.68 o 
  -4   0   4     1103.89     1158.00     30.05 o 
  -3   0   4      154.35      159.34      2.58 o 
  -2   0   4       96.99      110.87      2.11 o 
  -1   0   4      258.07      272.18      3.20 o 
   0   0   4      662.66      656.70      6.21 o 
   1   0   4     3786.63     3686.74     34.21 o 
   2   0   4    10182.09     9971.85     85.14 o 
   3   0   4    10261.77     9910.98     74.24 o 
   4   0   4     1431.64     1445.32     12.50 o 
   5   0   4     1304.80     1300.33     15.42 o 
   6   0   4     1190.28     1206.32     12.84 o 
   7   0   4      325.90      324.08     15.04 o 
   8   0   4       58.73       57.11      4.60 o 
   9   0   4        4.21        6.52      2.11 o 
  10   0   4       83.67       86.82      6.13 o 
  -7   1   4      160.54      172.67      8.05 o 
  -6   1   4      157.06      151.59      7.28 o 
  -5   1   4      256.70      252.98      9.58 o 
  -4   1   4       12.45       16.40      1.69 o 
  -3   1   4      345.14      345.94      6.80 o 
  -2   1   4     1932.64     1978.48     21.99 o 
  -1   1   4     2529.07     2509.74     19.75 o 
   0   1   4     3178.22     3175.27     24.73 o 
   1   1   4     5058.25     5070.76     40.92 o 
   2   1   4     6971.55     6745.95     57.65 o 
   3   1   4     5752.28     5677.89     43.42 o 
   4   1   4     2507.46     2623.57     26.38 o 
   5   1   4      726.81      766.01      8.73 o 
   6   1   4      112.16      123.47      3.00 o 
   7   1   4      108.45      104.31      2.96 o 
   8   1   4      150.57      145.08      7.47 o 
   9   1   4      330.66      336.53     12.84 o 
  10   1   4      343.01      355.12     13.80 o 
  -7   2   4       10.77       11.31      2.30 o 
  -6   2   4        1.08        0.38      1.15 o 
  -5   2   4      193.09      182.64      7.67 o 
  -4   2   4      840.51      872.42     15.52 o 
  -3   2   4     1831.95     1858.67     22.37 o 
  -2   2   4     3835.26     3921.93     39.80 o 
  -1   2   4     3762.77     3592.70     33.37 o 
   0   2   4     4913.39     4868.50     35.60 o 
   1   2   4     2222.30     2182.30     17.64 o 
   2   2   4     2802.60     2776.67     23.25 o 
   3   2   4     1784.58     1944.46     17.65 o 
   4   2   4       14.27       11.44      0.85 o 
   5   2   4      394.96      387.96      4.78 o 
   6   2   4      410.57      406.01      7.03 o 
   7   2   4      473.65      481.68     10.22 o 
   8   2   4     1191.29     1215.84     27.79 o 
   9   2   4      791.63      774.07     23.96 o 
  10   2   4      410.56      412.23     15.72 o 
  -6   3   4       47.22       51.74      3.83 o 
  -5   3   4      855.31      834.24     22.81 o 
  -4   3   4     1859.66     1859.93     35.78 o 
  -3   3   4     3402.93     3415.98     44.33 o 
  -2   3   4     3780.78     3801.58     36.25 o 
  -1   3   4     2436.48     2445.00     23.97 o 
   0   3   4      939.41      919.90      8.15 o 
   1   3   4      167.31      155.04      2.34 o 
   2   3   4     1000.27     1101.28     10.09 o 
   3   3   4      414.09      421.54      4.80 o 
   4   3   4     1700.77     1815.77     15.31 o 
   5   3   4     1378.83     1376.22     11.93 o 
   6   3   4     1462.39     1440.41     20.78 o 
   7   3   4     1353.93     1374.37     25.21 o 
   8   3   4      860.22      867.85     17.24 o 
   9   3   4      528.53      517.70     11.79 o 
  10   3   4      261.77      258.34     12.27 o 
  -6   4   4      728.00      717.91     20.12 o 
  -5   4   4     1031.87     1015.35     26.83 o 
  -4   4   4      999.16     1000.01     21.38 o 
  -3   4   4     2184.82     2139.70     30.94 o 
  -2   4   4     1072.75     1050.84     13.86 o 
  -1   4   4      392.18      414.21      5.61 o 
   0   4   4      140.90      162.89      2.45 o 
   1   4   4       31.67       26.03      0.93 o 
   2   4   4     2201.59     2296.67     20.93 o 
   3   4   4     4944.10     5207.62     45.12 o 
   4   4   4     1052.82     1022.23     10.11 o 
   5   4   4     2002.03     2024.20     24.22 o 
   6   4   4     2500.93     2490.78     32.48 o 
   7   4   4     1000.67      993.93     32.48 o 
   8   4   4      302.00      295.99      8.15 o 
   9   4   4       90.48       97.09      7.28 o 
  -6   5   4      733.91      730.75     20.89 o 
  -5   5   4      632.70      635.31     18.59 o 
  -4   5   4      635.23      595.07     17.82 o 
  -3   5   4      124.25      134.28      5.42 o 
  -2   5   4       91.07       88.86      3.67 o 
  -1   5   4       61.19       64.08      2.44 o 
   0   5   4      650.44      670.69      7.48 o 
   1   5   4     1223.71     1291.86     12.00 o 
   2   5   4     2798.69     2831.98     25.69 o 
   3   5   4     3436.73     3546.62     31.63 o 
   4   5   4     3820.92     3864.06     34.25 o 
   5   5   4     2703.45     2772.31     49.29 o 
   6   5   4      177.18      172.69      4.49 o 
   7   5   4       69.24       74.25      3.68 o 
   8   5   4      121.65      120.02      8.43 o 
   9   5   4        1.90        0.57      1.22 o 
  -5   6   4      122.92      121.89      6.52 o 
  -4   6   4       14.53       12.27      2.30 o 
  -3   6   4      113.46      107.32      6.13 o 
  -2   6   4      612.54      635.70     15.72 o 
  -1   6   4     2367.03     2341.73     58.45 o 
   0   6   4     3412.60     3394.16     38.47 o 
   1   6   4     1456.79     1457.92     16.82 o 
   2   6   4     1712.08     1738.25     17.93 o 
   3   6   4     1534.15     1583.24     15.58 o 
   4   6   4     2153.42     2206.94     20.84 o 
   5   6   4      579.68      575.51      9.77 o 
   6   6   4        3.78        3.97      1.28 o 
   7   6   4        9.43        9.97      1.84 o 
   8   6   4       92.02       96.34      4.74 o 
   9   6   4      159.50      161.38      6.49 o 
  -4   7   4      285.67      285.56     11.50 o 
  -3   7   4      631.68      600.82     19.36 o 
  -2   7   4     1340.86     1293.82     35.26 o 
  -1   7   4     2273.82     2234.42     56.54 o 
   0   7   4     2249.34     2244.26     39.91 o 
   1   7   4     2119.71     2070.82     24.52 o 
   2   7   4      963.42      979.62     14.79 o 
   3   7   4      180.62      188.72      4.11 o 
   4   7   4       99.23      108.58      3.03 o 
   5   7   4      207.79      208.48      5.91 o 
   6   7   4      140.16      138.25      5.70 o 
   7   7   4       97.97      104.83      8.05 o 
   8   7   4      420.33      419.12     11.68 o 
  -3   8   4     1577.11     1547.94     41.97 o 
  -2   8   4     1874.72     1790.76     47.34 o 
  -1   8   4      848.57      836.35     25.68 o 
   0   8   4      242.20      241.22      7.22 o 
   1   8   4      366.14      375.52      7.39 o 
   2   8   4      367.31      371.40     11.03 o 
   3   8   4       10.37        9.88      1.58 o 
   4   8   4      890.75      912.82     20.91 o 
   5   8   4     1103.05     1107.49     30.76 o 
   6   8   4      145.59      155.86      6.54 o 
   7   8   4      525.69      579.16     22.61 o 
  -2   9   4      257.71      252.59     12.07 o 
  -1   9   4      248.37      232.85     11.50 o 
   0   9   4       31.55       29.60      2.52 o 
   1   9   4       52.61       48.60      2.91 o 
   2   9   4      331.59      329.65      7.23 o 
   3   9   4      457.68      427.53     10.49 o 
   4   9   4      578.63      596.60     21.46 o 
   5   9   4      555.47      548.11     20.12 o 
   6   9   4      972.26      971.27     30.09 o 
   0  10   4      263.12      235.97     11.06 o 
   1  10   4      456.60      447.15     10.65 o 
   2  10   4      653.42      650.71     16.20 o 
   3  10   4      715.53      706.29     14.89 o 
   4  10   4      737.72      718.60     18.36 o 
  -1  -8   5       19.49       19.36      4.79 o 
   0  -8   5       33.31       40.25      5.94 o 
   1  -8   5        7.05        6.52      3.07 o 
   2  -8   5      645.62      646.43     23.57 o 
   3  -8   5     1117.17     1206.35     25.85 o 
   4  -8   5      856.02      807.26     19.84 o 
  -2  -7   5       17.01       19.41      3.45 o 
  -1  -7   5      356.20      349.43     10.41 o 
   0  -7   5      873.88      853.41     29.71 o 
   1  -7   5     1322.65     1304.55     39.86 o 
   2  -7   5      975.02     1046.26     23.24 o 
   3  -7   5      534.99      504.76     13.38 o 
   4  -7   5     1694.97     1688.97     32.13 o 
   5  -7   5     1246.41     1270.63     38.52 o 
   6  -7   5      119.60      120.37      6.37 o 
  -4  -6   5       50.50       41.59      5.75 o 
  -3  -6   5      106.75      107.74      5.46 o 
  -2  -6   5      286.12      287.88      7.74 o 
  -1  -6   5     1474.06     1477.90     24.22 o 
   0  -6   5     1858.35     1853.79     35.16 o 
   1  -6   5     2268.58     2251.85     44.27 o 
   2  -6   5     1258.10     1250.81     22.37 o 
   3  -6   5      699.54      736.35     17.13 o 
   4  -6   5      558.76      566.69     13.42 o 
   5  -6   5       21.42       19.16      3.64 o 
   6  -6   5        2.55        3.82      1.61 o 
   7  -6   5       62.06       62.14      8.05 o 
  -4  -5   5      354.71      350.82     16.96 o 
  -3  -5   5      905.66      890.39     19.68 o 
  -2  -5   5     1914.76     1928.62     30.12 o 
  -1  -5   5     1221.01     1215.29     20.30 o 
   0  -5   5      861.06      853.10     15.12 o 
   1  -5   5     1658.58     1686.98     27.15 o 
   2  -5   5      771.69      756.36     11.57 o 
   3  -5   5      580.87      589.36     10.89 o 
   4  -5   5       19.63       21.96      1.74 o 
   5  -5   5      988.97      955.41     17.50 o 
   6  -5   5      573.48      564.03     14.16 o 
   7  -5   5      469.94      482.00     12.87 o 
   8  -5   5      527.87      534.89     19.74 o 
  -5  -4   5      433.54      428.54     11.90 o 
  -4  -4   5      502.91      512.91     13.11 o 
  -3  -4   5     1305.68     1257.38     25.25 o 
  -2  -4   5     2533.13     2448.31     36.47 o 
  -1  -4   5     1448.82     1405.03     23.41 o 
   0  -4   5      187.71      193.69      4.09 o 
   1  -4   5      191.76      192.95      3.66 o 
   2  -4   5        0.15        1.43      0.54 o 
   3  -4   5      121.20      122.67      3.15 o 
   4  -4   5     1454.22     1466.46     19.51 o 
   5  -4   5     1991.31     1953.45     29.21 o 
   6  -4   5     1397.68     1392.68     27.31 o 
   7  -4   5     1519.52     1506.16     41.40 o 
   8  -4   5      753.94      738.04     24.34 o 
  -5  -3   5      491.32      520.44     27.60 o 
  -4  -3   5     1234.79     1200.97     24.11 o 
  -3  -3   5      927.59      908.14     19.02 o 
  -2  -3   5      329.18      332.50      7.56 o 
  -1  -3   5       58.51       67.04      2.54 o 
   0  -3   5       13.57       18.36      1.54 o 
   1  -3   5      546.99      575.32      7.41 o 
   2  -3   5     2295.54     2332.56     23.10 o 
   3  -3   5     4480.44     4456.03     41.90 o 
   4  -3   5     1994.99     1965.01     23.86 o 
   5  -3   5      487.25      497.27      9.13 o 
   6  -3   5     2674.33     2521.70     63.24 o 
   7  -3   5     1474.45     1429.31     39.29 o 
   8  -3   5      191.38      186.09      9.58 o 
   9  -3   5       48.68       57.11      5.56 o 
  -6  -2   5      241.62      240.71     11.69 o 
  -5  -2   5      368.95      375.66     10.08 o 
  -4  -2   5      411.11      398.03     11.02 o 
  -3  -2   5       66.14       71.61      5.75 o 
  -2  -2   5       28.72       35.16      3.51 o 
  -1  -2   5      594.37      576.52      8.21 o 
   0  -2   5     1590.69     1585.23     15.39 o 
   1  -2   5     2810.53     2848.54     27.62 o 
   2  -2   5     2845.64     2801.27     27.00 o 
   3  -2   5     4380.50     4315.17     61.81 o 
   4  -2   5     3632.84     3601.08     33.94 o 
   5  -2   5     2681.09     2768.05     26.67 o 
   6  -2   5      591.64      578.21     19.74 o 
   7  -2   5       39.79       41.20      4.22 o 
   8  -2   5       18.69       17.63      3.26 o 
   9  -2   5        2.72        5.17      2.30 o 
  -6  -1   5        8.07       13.03      3.07 o 
  -5  -1   5       12.31        9.77      2.49 o 
  -4  -1   5       47.48       49.51      4.89 o 
  -3  -1   5      212.22      211.82      8.24 o 
  -2  -1   5      781.74      796.32     11.09 o 
  -1  -1   5     3290.40     3281.15     31.46 o 
   0  -1   5     5046.75     5028.38     38.90 o 
   1  -1   5     3083.44     2968.26     28.95 o 
   2  -1   5     2403.58     2397.58     21.99 o 
   3  -1   5     3347.93     3324.18     29.46 o 
   4  -1   5     1599.76     1595.78     16.27 o 
   5  -1   5      629.97      667.28      7.35 o 
   6  -1   5       17.14       16.20      1.08 o 
   7  -1   5      245.29      234.58     10.54 o 
   8  -1   5      347.85      350.52     13.80 o 
   9  -1   5      575.11      573.41     19.55 o 
  10  -1   5      277.71      280.57     12.46 o 
  -6   0   5       30.77       28.56      3.83 o 
  -5   0   5       32.68       28.75      3.64 o 
  -4   0   5     1748.80     1728.00     49.54 o 
  -3   0   5     1590.97     1575.11     24.54 o 
  -2   0   5     2461.67     2482.20     34.63 o 
  -1   0   5     3758.71     3822.80     32.59 o 
   0   0   5     3691.04     3684.91     30.68 o 
   1   0   5     2500.14     2497.44     22.76 o 
   2   0   5     1010.04     1008.05     17.42 o 
   3   0   5      127.21      109.42      2.07 o 
   4   0   5       56.20       67.11      1.66 o 
   5   0   5       11.82       13.52      0.85 o 
   6   0   5     1473.85     1416.61     28.57 o 
   7   0   5     1192.78     1152.57     32.20 o 
   8   0   5      857.31      837.60     16.28 o 
   9   0   5      675.62      650.26     21.27 o 
  10   0   5      479.38      480.27     17.63 o 
  -6   1   5      262.28      262.56     11.12 o 
  -5   1   5     1084.48     1078.59     30.09 o 
  -4   1   5      672.13      669.23     20.31 o 
  -3   1   5     1343.54     1359.56     20.05 o 
  -2   1   5     5295.90     5226.73     58.67 o 
  -1   1   5     2742.24     2756.85     22.00 o 
   0   1   5     1055.48     1106.30      9.84 o 
   1   1   5      115.83      126.73      2.24 o 
   2   1   5       93.76       95.12      1.98 o 
   3   1   5      561.80      577.24      6.93 o 
   4   1   5      957.13      964.72      9.55 o 
   5   1   5     2257.36     2355.45     24.38 o 
   6   1   5     2190.32     2178.85     41.14 o 
   7   1   5     1148.38     1058.28     30.09 o 
   8   1   5     1322.49     1260.24     29.90 o 
   9   1   5      500.93      472.99     17.25 o 
  10   1   5      173.08      177.08      9.58 o 
  -6   2   5      818.54      786.52     23.19 o 
  -5   2   5     1145.26     1092.97     30.09 o 
  -4   2   5      595.08      570.92     17.82 o 
  -3   2   5     1239.09     1192.03     25.00 o 
  -2   2   5      764.50      788.53     10.73 o 
  -1   2   5      244.03      251.75      3.74 o 
   0   2   5       94.51       88.17      1.72 o 
   1   2   5      932.14      961.15      8.82 o 
   2   2   5     1251.49     1251.57     11.58 o 
   3   2   5     2458.19     2433.40     20.79 o 
   4   2   5     4066.57     4092.97     35.83 o 
   5   2   5     4398.82     4354.62     47.69 o 
   6   2   5     1983.73     1959.94     42.81 o 
   7   2   5      852.68      825.10     18.99 o 
   8   2   5      319.56      316.91      8.01 o 
   9   2   5       63.31       62.94      3.22 o 
  10   2   5       36.86       32.01      4.41 o 
  -6   3   5      812.18      815.65     23.76 o 
  -5   3   5      594.78      576.29     18.01 o 
  -4   3   5      166.66      170.95      7.86 o 
  -3   3   5      220.32      209.66      8.82 o 
  -2   3   5        7.65        8.89      1.28 o 
  -1   3   5      406.56      431.49      5.90 o 
   0   3   5     2731.15     2773.76     22.22 o 
   1   3   5     3346.24     3305.90     26.44 o 
   2   3   5     1586.43     1592.48     15.24 o 
   3   3   5     2989.23     3004.86     25.43 o 
   4   3   5     3139.70     3184.82     31.04 o 
   5   3   5     3337.61     3355.87     37.68 o 
   6   3   5     1044.88     1023.99     23.86 o 
   7   3   5      122.74      123.23      7.47 o 
   8   3   5        0.12       -0.22      0.87 o 
   9   3   5       33.57       33.76      2.62 o 
  10   3   5      115.73      117.89      6.42 o 
  -5   4   5        0.36       -0.96      0.96 o 
  -4   4   5       50.80       40.25      3.83 o 
  -3   4   5       53.46       58.02      3.65 o 
  -2   4   5     1644.00     1624.94     27.09 o 
  -1   4   5     2253.25     2308.38     31.64 o 
   0   4   5     3475.38     3541.36     31.83 o 
   1   4   5     3421.87     3473.78     29.20 o 
   2   4   5     3974.89     3925.88     34.76 o 
   3   4   5     1896.67     1965.60     19.50 o 
   4   4   5      650.15      682.65      7.90 o 
   5   4   5      367.40      386.12      7.51 o 
   6   4   5        1.44        2.03      0.96 o 
   7   4   5        3.97        4.60      2.11 o 
   8   4   5      204.04      205.45      6.71 o 
   9   4   5      437.29      431.36     11.04 o 
  -5   5   5       95.78       97.55      5.94 o 
  -4   5   5      279.69      274.63     10.92 o 
  -3   5   5     1319.95     1314.90     35.26 o 
  -2   5   5     1602.13     1690.88     33.83 o 
  -1   5   5     2388.78     2390.78     40.30 o 
   0   5   5     3587.58     3470.16     31.41 o 
   1   5   5     1767.49     1803.56     17.67 o 
   2   5   5     1327.29     1410.65     14.03 o 
   3   5   5      265.82      297.26      4.26 o 
   4   5   5       21.29       18.78      1.27 o 
   5   5   5      226.32      226.25      5.59 o 
   6   5   5      391.46      381.02     10.01 o 
   7   5   5      517.18      531.91     12.25 o 
   8   5   5      989.36      987.95     31.05 o 
   9   5   5      347.73      340.74      9.76 o 
  -4   6   5     1080.81     1048.12     29.71 o 
  -3   6   5     1077.85     1027.62     29.13 o 
  -2   6   5      909.72      921.63     26.83 o 
  -1   6   5     1762.65     1702.68     34.09 o 
   0   6   5     1212.54     1234.80     14.69 o 
   1   6   5      277.06      282.67      5.94 o 
   2   6   5        2.41        5.52      1.41 o 
   3   6   5      344.79      342.04      5.32 o 
   4   6   5      191.64      193.98      4.06 o 
   5   6   5      830.91      855.16     18.60 o 
   6   6   5     1292.32     1288.33     30.57 o 
   7   6   5     1375.55     1409.78     27.56 o 
   8   6   5      500.39      522.62     20.51 o 
   9   6   5      119.35      134.15      9.58 o 
  -4   7   5      730.99      697.79     22.23 o 
  -3   7   5      795.77      792.46     24.34 o 
  -2   7   5      407.55      407.25     15.14 o 
  -1   7   5      172.28      175.36      9.01 o 
   0   7   5        4.96        3.08      0.89 o 
   1   7   5      220.44      217.58      4.64 o 
   2   7   5      711.96      714.12     11.77 o 
   3   7   5      642.45      636.99     10.75 o 
   4   7   5     1036.16     1083.33     13.71 o 
   5   7   5     1723.58     1751.31     55.77 o 
   6   7   5     1007.50     1006.80     35.65 o 
   7   7   5      675.53      678.87     16.07 o 
   8   7   5      141.15      152.94     10.35 o 
  -3   8   5      136.21      148.34      8.62 o 
  -2   8   5        3.73        1.34      1.53 o 
  -1   8   5       28.80       26.83      3.83 o 
   0   8   5      763.54      705.62     14.64 o 
   1   8   5     1367.60     1322.20     21.54 o 
   2   8   5     1417.26     1382.67     22.79 o 
   3   8   5     1201.47     1239.32     20.87 o 
   4   8   5     1038.93     1104.35     39.86 o 
   5   8   5      507.58      512.28     18.97 o 
   6   8   5      498.19      482.19     17.82 o 
   7   8   5      199.34      199.78      7.64 o 
  -1   9   5      516.94      501.73     19.16 o 
   0   9   5     1464.82     1464.72     29.68 o 
   1   9   5     1064.12     1043.13     29.36 o 
   2   9   5     1081.61     1051.94     16.31 o 
   3   9   5      859.41      865.85     36.22 o 
   4   9   5      516.95      521.47     19.93 o 
   5   9   5      164.13      148.91      9.20 o 
   6   9   5        0.78       -0.19      1.72 o 
   1  10   5      608.77      584.40     14.60 o 
   2  10   5      465.25      452.13     16.00 o 
   3  10   5       56.56       66.05      3.87 o 
   4  10   5       15.32       14.18      3.83 o 
  -1  -7   6      799.64      843.47     41.97 o 
   0  -7   6      712.65      702.01     26.64 o 
   1  -7   6      396.20      400.93     18.21 o 
   2  -7   6       69.47       72.06      6.90 o 
   3  -7   6       69.61       70.69      3.97 o 
   4  -7   6        0.53        2.81      1.33 o 
   5  -7   6      274.96      308.47     10.97 o 
  -2  -6   6      422.24      429.88     12.31 o 
  -1  -6   6      646.39      678.37     16.56 o 
   0  -6   6      388.74      374.71     18.49 o 
   1  -6   6       34.95       25.68      4.60 o 
   2  -6   6      384.78      408.83     10.07 o 
   3  -6   6      598.60      603.81     12.78 o 
   4  -6   6      509.70      521.59     11.28 o 
   5  -6   6      351.68      339.04     11.04 o 
   6  -6   6      883.37      875.04     20.87 o 
  -3  -5   6      212.85      208.67      9.58 o 
  -2  -5   6      194.35      204.28      7.53 o 
  -1  -5   6       36.03       37.69      2.70 o 
   0  -5   6       16.58       18.50      2.09 o 
   1  -5   6      628.50      643.33     23.96 o 
   2  -5   6     1315.73     1333.86     22.57 o 
   3  -5   6     1219.66     1220.69     18.79 o 
   4  -5   6     2063.51     2129.37     32.63 o 
   5  -5   6     1366.07     1356.03     32.45 o 
   6  -5   6     1013.27     1030.68     32.20 o 
   7  -5   6      418.44      382.34     16.48 o 
  -4  -4   6       53.07       52.76      4.50 o 
  -3  -4   6        0.56        1.05      1.36 o 
  -2  -4   6        6.34        5.46      1.63 o 
  -1  -4   6      318.20      323.27      7.97 o 
   0  -4   6     1340.05     1341.42     21.92 o 
   1  -4   6     2060.17     2046.12     26.91 o 
   2  -4   6     1573.73     1580.83     20.18 o 
   3  -4   6     2672.79     2653.32     36.00 o 
   4  -4   6     2058.81     2098.02     26.32 o 
   5  -4   6      670.96      662.53     17.35 o 
   6  -4   6      644.48      633.59     22.04 o 
   7  -4   6       11.64        8.05      2.68 o 
   8  -4   6       25.25       25.68      4.22 o 
  -4  -3   6      167.85      152.31      8.34 o 
  -3  -3   6      582.04      564.93     14.00 o 
  -2  -3   6      524.04      541.50     13.31 o 
  -1  -3   6     1430.06     1424.40     23.02 o 
   0  -3   6     2474.89     2433.28     49.76 o 
   1  -3   6     3082.14     3089.44     32.59 o 
   2  -3   6     2112.12     2139.38     21.84 o 
   3  -3   6      808.23      853.59     10.87 o 
   4  -3   6      271.49      262.44      5.43 o 
   5  -3   6      696.70      677.92     11.04 o 
   6  -3   6        2.36        4.98      2.30 o 
   7  -3   6      780.81      734.97     24.34 o 
   8  -3   6      255.35      273.48     13.03 o 
   9  -3   6      426.01      439.26     17.82 o 
  -5  -2   6      123.15      133.61      5.94 o 
  -4  -2   6      536.43      533.66     13.32 o 
  -3  -2   6      838.57      835.24     24.72 o 
  -2  -2   6     2200.19     2180.12     39.63 o 
  -1  -2   6     2707.38     2600.77     39.17 o 
   0  -2   6     1874.65     1896.28     23.34 o 
   1  -2   6     1843.19     1930.06     19.92 o 
   2  -2   6      726.55      731.22      9.70 o 
   3  -2   6        7.99       11.35      0.99 o 
   4  -2   6      185.01      194.33      5.63 o 
   5  -2   6      354.04      354.73      6.10 o 
   6  -2   6      691.82      690.70     22.61 o 
   7  -2   6      352.62      337.88     14.18 o 
   8  -2   6     1064.59     1037.58     31.62 o 
   9  -2   6     1643.04     1548.52     43.70 o 
  -5  -1   6      570.49      568.26     18.30 o 
  -4  -1   6     1153.67     1131.12     25.59 o 
  -3  -1   6      834.67      841.13     17.86 o 
  -2  -1   6     1474.06     1412.08     26.95 o 
  -1  -1   6     1310.75     1301.77     18.70 o 
   0  -1   6     1156.96     1183.91     12.49 o 
   1  -1   6      202.40      191.07      3.44 o 
   2  -1   6      142.26      131.70      2.72 o 
   3  -1   6      668.91      677.94      7.75 o 
   4  -1   6     1607.23     1610.47     20.20 o 
   5  -1   6     2317.82     2349.20     27.67 o 
   6  -1   6     2142.01     2127.89     41.64 o 
   7  -1   6     1166.74     1174.23     33.92 o 
   8  -1   6     1064.19      997.53     30.28 o 
   9  -1   6      258.06      269.65     12.84 o 
  -5   0   6     1477.33     1407.85     39.29 o 
  -4   0   6      494.44      489.99     11.67 o 
  -3   0   6      253.36      255.92      7.47 o 
  -2   0   6      703.73      690.39     14.88 o 
  -1   0   6       44.21       53.32      2.19 o 
   0   0   6       15.92       17.08      1.10 o 
   1   0   6      893.01      946.60     10.22 o 
   2   0   6     1923.49     1969.38     18.75 o 
   3   0   6     2181.27     2191.81     21.75 o 
   4   0   6     2574.14     2488.93     22.71 o 
   5   0   6     2794.61     2899.92     30.68 o 
   6   0   6     2329.67     2297.08     29.18 o 
   7   0   6     1321.21     1297.46     36.60 o 
   8   0   6      465.78      460.91     17.44 o 
   9   0   6        0.55        1.92      1.92 o 
  10   0   6        3.39        6.52      2.68 o 
  -5   1   6      270.13      260.26     11.50 o 
  -4   1   6      323.70      298.59     12.27 o 
  -3   1   6      429.99      419.33     10.04 o 
  -2   1   6      660.93      674.61     22.33 o 
  -1   1   6     1572.70     1579.95     18.10 o 
   0   1   6      239.28      251.59      3.96 o 
   1   1   6     2384.57     2430.03     21.23 o 
   2   1   6     5612.53     5538.08     51.20 o 
   3   1   6     5557.44     5517.12     48.00 o 
   4   1   6     1745.75     1813.66     18.25 o 
   5   1   6      493.69      498.86      9.15 o 
   6   1   6      758.77      724.51     13.14 o 
   7   1   6      654.90      640.10     21.46 o 
   8   1   6        0.16        1.34      1.72 o 
   9   1   6      220.25      198.93     10.54 o 
  10   1   6      115.28      110.58      7.86 o 
  -5   2   6       14.22       15.52      3.07 o 
  -4   2   6       13.13       12.46      2.68 o 
  -3   2   6      377.03      376.54      9.14 o 
  -2   2   6     1227.09     1214.34     33.92 o 
  -1   2   6      834.81      837.94     14.61 o 
   0   2   6     4787.78     4798.44     45.33 o 
   1   2   6     6416.85     6283.78     51.21 o 
   2   2   6     1774.71     1815.44     17.42 o 
   3   2   6     1516.37     1542.47     14.16 o 
   4   2   6      861.03      896.64      8.75 o 
   5   2   6      440.90      456.40      7.52 o 
   6   2   6        1.25        1.86      0.89 o 
   7   2   6      405.98      400.93     15.72 o 
   8   2   6      494.15      479.12     18.01 o 
   9   2   6      195.76      205.45     10.92 o 
  10   2   6      332.49      320.05     14.57 o 
  -5   3   6      264.87      251.83     11.12 o 
  -4   3   6      889.79      856.47     25.49 o 
  -3   3   6     1357.22     1340.87     24.83 o 
  -2   3   6      908.67      903.90     15.78 o 
  -1   3   6     1352.41     1349.68     19.40 o 
   0   3   6     4700.99     4699.20     43.16 o 
   1   3   6     2683.52     2694.01     23.59 o 
   2   3   6     1177.36     1193.99     13.18 o 
   3   3   6       53.32       52.06      1.47 o 
   4   3   6      170.77      179.39      2.97 o 
   5   3   6      104.97      108.88      5.78 o 
   6   3   6      640.97      630.70     12.25 o 
   7   3   6      914.39      890.13     17.72 o 
   8   3   6      931.57      873.91     27.79 o 
   9   3   6      761.07      722.70     24.72 o 
  10   3   6      409.50      406.87     17.25 o 
  -5   4   6      564.12      564.21     18.78 o 
  -4   4   6     1376.77     1340.19     36.60 o 
  -3   4   6     1964.84     1902.30     49.25 o 
  -2   4   6      995.47     1003.93     17.26 o 
  -1   4   6      890.80      871.88     13.78 o 
   0   4   6      657.90      662.11      8.66 o 
   1   4   6       45.41       50.43      1.79 o 
   2   4   6       58.74       52.00      1.64 o 
   3   4   6      268.26      271.65      4.04 o 
   4   4   6      891.32      894.70     11.07 o 
   5   4   6     2003.32     1990.27     31.26 o 
   6   4   6     1764.34     1801.44     58.84 o 
   7   4   6      897.90      884.59     18.39 o 
   8   4   6      906.05      888.29     28.56 o 
   9   4   6      420.40      416.83     17.44 o 
  -4   5   6      461.77      465.32     16.48 o 
  -3   5   6      554.86      526.27     18.01 o 
  -2   5   6      862.60      851.96     17.59 o 
  -1   5   6      476.95      434.64      9.40 o 
   0   5   6      337.25      310.17      6.69 o 
   1   5   6      898.73      909.71     11.59 o 
   2   5   6      628.08      684.90      8.68 o 
   3   5   6     2049.82     2093.69     21.24 o 
   4   5   6     1913.11     1955.49     19.91 o 
   5   5   6     1508.96     1508.05     31.22 o 
   6   5   6      865.54      866.13     19.26 o 
   7   5   6     1102.88     1077.74     22.04 o 
   8   5   6      460.34      444.43     18.40 o 
   9   5   6       21.38       25.11      4.60 o 
  -4   6   6      184.49      187.43      9.58 o 
  -3   6   6       43.24       40.63      4.41 o 
  -2   6   6       39.95       41.40      4.41 o 
  -1   6   6      274.85      249.50      7.65 o 
   0   6   6      421.99      424.87      7.50 o 
   1   6   6      721.89      774.84     11.35 o 
   2   6   6     3686.54     3591.19     45.40 o 
   3   6   6     3674.56     3690.85     38.86 o 
   4   6   6     1120.63     1176.25     15.75 o 
   5   6   6      637.67      671.14     23.19 o 
   6   6   6      319.37      319.79     12.65 o 
   7   6   6      148.27      144.82      5.89 o 
   8   6   6        0.98        4.41      2.68 o 
   9   6   6        4.35        6.32      3.07 o 
  -3   7   6      191.30      196.63     10.16 o 
  -2   7   6      802.96      723.85     23.57 o 
  -1   7   6      788.46      771.54     17.21 o 
   0   7   6     1007.23     1011.06     21.34 o 
   1   7   6     1787.65     1746.34     33.27 o 
   2   7   6     2071.77     2079.30     32.58 o 
   3   7   6      764.19      809.81     13.13 o 
   4   7   6      622.76      613.56     39.19 o 
   5   7   6      218.19      221.55     10.92 o 
   6   7   6        0.34        0.50      1.28 o 
   7   7   6       58.00       59.15      4.05 o 
   8   7   6      215.45      225.39     18.97 o 
  -2   8   6      772.24      768.70     25.30 o 
  -1   8   6      958.59      940.66     20.67 o 
   0   8   6     1295.47     1282.30     26.42 o 
   1   8   6      820.39      784.46     14.42 o 
   2   8   6      459.71      465.98     10.40 o 
   3   8   6       94.07       88.35      5.56 o 
   4   8   6        0.10       -0.41      1.15 o 
   5   8   6      124.33      125.53      8.24 o 
   6   8   6      119.82      112.88      7.67 o 
   7   8   6      268.99      267.16     12.07 o 
   0   9   6      178.38      159.86      6.98 o 
   1   9   6       74.04       67.14      3.36 o 
   2   9   6       17.39       23.51      4.28 o 
   3   9   6      132.02      145.12      6.62 o 
   4   9   6      364.26      375.22     16.48 o 
   5   9   6      520.22      491.19     19.36 o 
   0  -6   7      456.82      467.84     12.94 o 
   1  -6   7      407.34      373.52     17.44 o 
   2  -6   7     1486.32     1475.88     44.46 o 
   3  -6   7     1462.53     1447.71     42.74 o 
   4  -6   7      778.33      788.17     19.04 o 
   5  -6   7      372.46      370.44     10.38 o 
  -2  -5   7      877.20      895.86     20.73 o 
  -1  -5   7      879.01      846.04     16.40 o 
   0  -5   7      697.24      678.72     16.42 o 
   1  -5   7     1835.57     1887.67     59.03 o 
   2  -5   7     1427.63     1423.94     42.55 o 
   3  -5   7      390.54      393.44     11.85 o 
   4  -5   7       79.41       75.21      4.60 o 
   5  -5   7        0.77       15.72      2.87 o 
   6  -5   7        1.28        1.53      2.11 o 
   7  -5   7       98.20      105.02      8.62 o 
  -3  -4   7      849.70      867.21     29.90 o 
  -2  -4   7      808.39      813.68     19.04 o 
  -1  -4   7     1002.98      981.22     17.97 o 
   0  -4   7     1155.64     1155.26     20.00 o 
   1  -4   7      865.50      906.00     19.65 o 
   2  -4   7      257.24      251.16     13.32 o 
   3  -4   7       68.96       70.39      4.53 o 
   4  -4   7      173.66      181.01      5.53 o 
   5  -4   7      677.53      666.99     15.74 o 
   6  -4   7      849.12      861.84     28.75 o 
   7  -4   7      674.20      655.63     23.96 o 
   8  -4   7      373.42      384.64     17.25 o 
  -3  -3   7      462.89      476.09     13.17 o 
  -2  -3   7      723.10      682.55     16.51 o 
  -1  -3   7      681.20      680.83     16.14 o 
   0  -3   7      165.04      187.81      5.80 o 
   1  -3   7       17.36       17.05      1.91 o 
   2  -3   7       83.96       93.17      3.00 o 
   3  -3   7      458.10      442.72      9.28 o 
   4  -3   7     1058.34     1089.13     15.52 o 
   5  -3   7     1521.39     1470.01     28.89 o 
   6  -3   7     1989.14     1884.24     54.72 o 
   7  -3   7     1039.50     1031.45     32.58 o 
   8  -3   7      710.68      707.56     25.11 o 
  -4  -2   7      590.01      580.31     17.15 o 
  -3  -2   7      529.79      507.03     18.78 o 
  -2  -2   7      133.47      130.96      5.73 o 
  -1  -2   7      228.92      210.65      7.34 o 
   0  -2   7       61.50       63.76      3.24 o 
   1  -2   7       99.99      125.61      3.98 o 
   2  -2   7     1468.56     1463.30     16.08 o 
   3  -2   7     3126.31     3127.23     30.77 o 
   4  -2   7     2798.74     2872.46     34.53 o 
   5  -2   7     1229.31     1202.32     27.48 o 
   6  -2   7      808.14      780.83     16.43 o 
   7  -2   7      942.35      924.51     29.71 o 
   8  -2   7      602.23      598.71     22.23 o 
   9  -2   7        1.37        0.77      2.11 o 
  -4  -1   7      150.01      150.23      6.35 o 
  -3  -1   7       27.80       25.97      2.70 o 
  -2  -1   7       90.04       87.31      4.50 o 
  -1  -1   7      831.06      814.47     17.86 o 
   0  -1   7     1377.87     1403.55     28.65 o 
   1  -1   7     3028.04     2940.47     62.63 o 
   2  -1   7     2011.73     2032.88     19.87 o 
   3  -1   7     1922.77     2114.07     22.13 o 
   4  -1   7     2684.63     2716.41     51.38 o 
   5  -1   7     1497.12     1470.80     24.69 o 
   6  -1   7      287.05      271.19      7.68 o 
   7  -1   7        4.47        3.45      2.11 o 
   8  -1   7       32.09       37.75      4.98 o 
   9  -1   7       12.91       13.03      3.45 o 
  -4   0   7      164.55      163.13      6.43 o 
  -3   0   7      259.03      258.57      8.16 o 
  -2   0   7      827.42      795.71     17.39 o 
  -1   0   7     1133.03     1062.90     21.60 o 
   0   0   7     2238.39     2227.73     29.72 o 
   1   0   7     4444.85     4407.41     42.75 o 
   2   0   7     2362.04     2421.69     23.01 o 
   3   0   7     1377.37     1400.52     14.31 o 
   4   0   7      374.60      372.98      5.94 o 
   5   0   7       24.06       29.23      2.34 o 
   6   0   7       37.37       43.09      2.59 o 
   7   0   7      253.69      229.59     11.69 o 
   8   0   7      388.81      385.40     16.29 o 
   9   0   7      542.98      544.47     20.70 o 
  -4   1   7      577.99      566.77     13.64 o 
  -3   1   7     1645.32     1616.76     30.68 o 
  -2   1   7     2092.06     2014.55     36.85 o 
  -1   1   7      860.35      809.58     17.32 o 
   0   1   7     1669.26     1649.92     33.80 o 
   1   1   7      981.65      981.36     14.44 o 
   2   1   7      589.15      614.60      7.57 o 
   3   1   7      970.34      974.08     10.76 o 
   4   1   7       64.17       65.24      1.88 o 
   5   1   7     1159.18     1181.85     20.53 o 
   6   1   7     1300.04     1279.43     21.69 o 
   7   1   7      780.04      755.50     15.33 o 
   8   1   7      759.25      734.01     24.72 o 
   9   1   7      805.50      735.74     25.49 o 
  10   1   7      510.65      475.48     19.36 o 
  -4   2   7      504.57      481.61     17.82 o 
  -3   2   7     1035.43     1029.56     20.98 o 
  -2   2   7     2037.59     1969.57     41.01 o 
  -1   2   7     1954.11     1864.02     34.28 o 
   0   2   7      117.12      117.89      3.68 o 
   1   2   7      690.74      704.77      9.73 o 
   2   2   7       64.12       68.44      2.03 o 
   3   2   7       44.37       51.49      1.60 o 
   4   2   7     2521.70     2563.24     22.50 o 
   5   2   7     1798.73     1846.89     29.71 o 
   6   2   7     1344.79     1314.87     22.34 o 
   7   2   7     1167.14     1156.73     22.65 o 
   8   2   7     1111.73     1063.84     32.96 o 
   9   2   7      538.98      528.37     20.51 o 
  10   2   7       99.25       86.43      7.47 o 
  -4   3   7      656.97      661.38     22.23 o 
  -3   3   7      676.04      651.01     25.68 o 
  -2   3   7      188.67      186.46      6.41 o 
  -1   3   7        0.76       -0.11      0.87 o 
   0   3   7       40.55       40.56      2.24 o 
   1   3   7       81.61       85.09      2.60 o 
   2   3   7     1351.92     1379.06     14.37 o 
   3   3   7     6235.77     6294.29     52.18 o 
   4   3   7     1854.53     1915.59     17.45 o 
   5   3   7      862.93      868.53     17.90 o 
   6   3   7     1851.59     1814.98     29.39 o 
   7   3   7      822.98      828.30     17.70 o 
   8   3   7      211.46      211.96     11.69 o 
   9   3   7       16.33       17.44      4.02 o 
  -4   4   7      192.51      178.62      9.58 o 
  -3   4   7       12.90       13.97      2.10 o 
  -2   4   7      208.56      204.76     11.59 o 
  -1   4   7      458.40      472.11     10.30 o 
   0   4   7      751.15      731.20     13.92 o 
   1   4   7     1350.69     1345.43     17.51 o 
   2   4   7     2895.11     2917.73     33.71 o 
   3   4   7     2680.46     2746.42     24.31 o 
   4   4   7     1493.68     1559.69     15.64 o 
   5   4   7     2186.63     2269.82     34.43 o 
   6   4   7      300.81      302.37     18.01 o 
   7   4   7        0.42        1.44      1.72 o 
   8   4   7        1.07        2.61      0.99 o 
   9   4   7       49.84       50.02      5.94 o 
  -3   5   7      225.77      230.80      7.57 o 
  -2   5   7      795.99      785.28     17.26 o 
  -1   5   7     1517.01     1499.66     39.00 o 
   0   5   7     2011.55     1943.08     40.04 o 
   1   5   7     1474.98     1504.42     19.43 o 
   2   5   7     1538.28     1544.05     18.10 o 
   3   5   7     1068.71     1103.36     13.52 o 
   4   5   7      820.09      860.93     12.32 o 
   5   5   7      201.99      219.27      9.16 o 
   6   5   7      111.45      111.34      5.34 o 
   7   5   7      109.88      104.51      5.06 o 
   8   5   7      250.82      264.98      7.91 o 
   9   5   7      281.30      288.62     14.95 o 
  -3   6   7      618.10      616.98     14.83 o 
  -2   6   7      969.46      963.69     20.52 o 
  -1   6   7     1520.81     1558.41     30.29 o 
   0   6   7     1751.63     1724.84     32.93 o 
   1   6   7      861.90      835.54     15.84 o 
   2   6   7      196.10      215.01      5.44 o 
   3   6   7       13.40       18.14      1.69 o 
   4   6   7       43.67       44.47      2.80 o 
   5   6   7      211.72      211.40      7.89 o 
   6   6   7      738.93      764.41     34.31 o 
   7   6   7      480.27      490.47     17.15 o 
   8   6   7      479.50      476.87     12.43 o 
  -2   7   7     1108.67     1138.40     23.99 o 
  -1   7   7      622.38      625.40     15.38 o 
   0   7   7      233.06      231.56      8.19 o 
   1   7   7       44.98       47.81      2.68 o 
   2   7   7        1.22        3.63      1.58 o 
   3   7   7      171.70      186.05      5.86 o 
   4   7   7      856.07      844.38     31.62 o 
   5   7   7     1364.47     1309.72     38.52 o 
   6   7   7      479.60      490.24     18.40 o 
   7   7   7      512.02      498.94     13.78 o 
   8   7   7      548.88      558.25     20.12 o 
  -1   8   7       11.96       13.48      2.68 o 
   0   8   7       41.50       41.40      5.27 o 
   1   8   7      134.03      128.58      4.50 o 
   2   8   7      261.80      259.25      9.08 o 
   3   8   7      800.05      799.70     15.49 o 
   4   8   7     1166.80     1176.83     28.94 o 
   5   8   7     1071.53     1032.60     32.58 o 
   6   8   7      707.12      674.41     23.57 o 
   1   9   7      709.60      631.46     50.88 o 
   2   9   7      880.83      850.02     22.24 o 
   3   9   7      589.05      606.94     16.05 o 
   4   9   7      556.40      607.75     15.84 o 
   5   9   7      633.38      666.17     24.34 o 
   0  -5   8       29.78       35.84      5.37 o 
   1  -5   8       36.97       51.36      6.52 o 
   2  -5   8      138.68      145.65     10.16 o 
   3  -5   8       93.46       90.07      7.67 o 
   4  -5   8      917.88      923.74     29.90 o 
   5  -5   8     1400.41     1429.71     29.78 o 
  -1  -4   8       10.20        9.12      2.34 o 
   0  -4   8      352.78      362.53     11.09 o 
   1  -4   8      630.91      628.91     15.55 o 
   2  -4   8      663.27      631.29     23.57 o 
   3  -4   8     1052.88     1093.54     34.50 o 
   4  -4   8     1693.93     1726.64     34.82 o 
   5  -4   8     1027.50     1009.22     22.49 o 
   6  -4   8      899.81      872.67     18.92 o 
   7  -4   8      367.55      374.29     17.82 o 
  -2  -3   8       27.95       39.19      3.77 o 
  -1  -3   8      408.94      391.68     11.51 o 
   0  -3   8      879.13      860.09     16.28 o 
   1  -3   8     1787.95     1739.10     27.90 o 
   2  -3   8     2186.03     2198.30     42.07 o 
   3  -3   8     1332.83     1318.92     39.29 o 
   4  -3   8      860.95      884.71     20.51 o 
   5  -3   8      650.71      641.56     16.04 o 
   6  -3   8      247.72      262.07      8.32 o 
   7  -3   8        5.63        7.28      3.07 o 
   8  -3   8       32.82       36.22      5.56 o 
  -2  -2   8      750.81      775.00     18.39 o 
  -1  -2   8     1131.75     1147.23     31.91 o 
   0  -2   8     1151.41     1142.29     23.42 o 
   1  -2   8     1735.32     1646.51     26.44 o 
   2  -2   8      987.59      984.45     17.30 o 
   3  -2   8      998.94     1048.83     15.96 o 
   4  -2   8      627.01      611.60     13.56 o 
   5  -2   8        0.13        1.61      1.20 o 
   6  -2   8      207.34      208.69      8.34 o 
   7  -2   8      344.20      336.53     15.91 o 
   8  -2   8      471.81      458.81     19.55 o 
  -3  -1   8      650.30      658.24     16.37 o 
  -2  -1   8     1218.91     1212.15     25.45 o 
  -1  -1   8     1811.56     1699.78     33.06 o 
   0  -1   8     1184.13     1188.18     20.43 o 
   1  -1   8      208.27      225.11      7.84 o 
   2  -1   8       41.82       40.27      2.33 o 
   3  -1   8      228.92      207.00      7.61 o 
   4  -1   8      110.95      115.10      5.61 o 
   5  -1   8      617.71      592.25     13.05 o 
   6  -1   8      640.68      640.53     17.73 o 
   7  -1   8     1085.78      978.07     20.22 o 
   8  -1   8     1067.51     1044.48     33.54 o 
   9  -1   8      683.52      626.31     23.96 o 
  -3   0   8      533.85      514.85     15.04 o 
  -2   0   8     1002.23     1012.94     22.04 o 
  -1   0   8      538.44      545.56     21.08 o 
   0   0   8      314.33      296.38     10.54 o 
   1   0   8        7.38        6.98      1.24 o 
   2   0   8      304.78      316.37      6.81 o 
   3   0   8     1269.86     1294.45     20.00 o 
   4   0   8     1430.69     1489.78     28.37 o 
   5   0   8      648.06      684.43     14.30 o 
   6   0   8     1877.38     1839.40     35.13 o 
   7   0   8     1865.34     1745.51     32.69 o 
   8   0   8      512.66      485.25     19.74 o 
   9   0   8      154.53      136.84      9.77 o 
  -3   1   8      270.51      261.46      8.70 o 
  -2   1   8       73.17       78.75      4.50 o 
  -1   1   8        1.50        1.17      1.20 o 
   0   1   8       11.68       11.87      2.07 o 
   1   1   8      931.83      950.71     16.57 o 
   2   1   8     1555.52     1557.96     20.65 o 
   3   1   8     2208.88     2292.58     23.48 o 
   4   1   8     1916.90     1967.76     24.61 o 
   5   1   8     1818.71     1849.47     30.56 o 
   6   1   8     2004.12     2018.10     32.78 o 
   7   1   8      426.62      418.29     10.87 o 
   8   1   8       88.37       88.73      7.67 o 
   9   1   8       13.99       11.12      3.64 o 
  -3   2   8        0.87        1.46      1.33 o 
  -2   2   8       90.73       93.28      4.80 o 
  -1   2   8      472.06      475.98     13.61 o 
   0   2   8     1576.02     1555.02     40.25 o 
   1   2   8     1746.94     1765.65     29.82 o 
   2   2   8     1416.66     1407.73     18.30 o 
   3   2   8     2531.43     2600.03     26.49 o 
   4   2   8     1548.54     1571.02     18.49 o 
   5   2   8     1448.74     1454.72     26.77 o 
   6   2   8      379.30      387.87     10.38 o 
   7   2   8       23.76       27.64      3.35 o 
   8   2   8        8.97       12.07      3.45 o 
   9   2   8       74.59       75.70      7.28 o 
  -3   3   8      243.48      237.45      8.10 o 
  -2   3   8      404.91      397.94     13.03 o 
  -1   3   8     1399.23     1395.98     27.64 o 
   0   3   8     2938.21     2881.91     44.03 o 
   1   3   8     2341.40     2319.98     29.83 o 
   2   3   8      962.88      983.39     12.70 o 
   3   3   8      206.53      210.99      7.90 o 
   4   3   8      444.41      447.67      7.79 o 
   5   3   8      732.85      730.35     15.05 o 
   6   3   8      199.69      190.96      6.42 o 
   7   3   8      498.59      471.63     12.43 o 
   8   3   8      281.03      276.36     10.83 o 
   9   3   8      522.99      488.70     20.51 o 
  -2   4   8     1371.40     1419.30     28.31 o 
  -1   4   8     1490.67     1450.63     28.72 o 
   0   4   8     1125.44     1089.81     23.00 o 
   1   4   8      832.36      806.67     15.43 o 
   2   4   8      574.62      593.44      9.54 o 
   3   4   8       19.07       21.77      1.57 o 
   4   4   8      220.83      210.15      5.93 o 
   5   4   8      899.08      919.99     20.71 o 
   6   4   8      507.12      495.63     15.72 o 
   7   4   8      132.75      137.75      6.08 o 
   8   4   8     1247.66     1209.54     38.43 o 
   9   4   8      932.42      882.54     30.86 o 
  -2   5   8      820.34      827.58     18.82 o 
  -1   5   8      359.08      341.63     10.23 o 
   0   5   8      188.60      187.71      7.11 o 
   1   5   8       21.12       21.00      2.18 o 
   2   5   8       21.92       25.89      1.81 o 
   3   5   8      359.65      355.22      7.46 o 
   4   5   8      758.51      740.90     16.99 o 
   5   5   8     1423.59     1388.68     40.05 o 
   6   5   8     1305.20     1364.74     43.31 o 
   7   5   8     1205.79     1208.16     25.66 o 
   8   5   8      542.66      550.40     14.00 o 
  -1   6   8       23.09       16.01      2.64 o 
   0   6   8       25.48       28.90      2.98 o 
   1   6   8      700.02      704.52     16.93 o 
   2   6   8     1189.60     1170.51     18.04 o 
   3   6   8      885.27      912.12     16.73 o 
   4   6   8      700.11      707.53     20.60 o 
   5   6   8     1230.14     1168.09     35.26 o 
   6   6   8     1067.55     1035.28     31.81 o 
   7   6   8      721.93      712.17     20.22 o 
   8   6   8      107.15      112.77     12.65 o 
   0   7   8      368.92      387.48     11.98 o 
   1   7   8     1021.56      990.87     30.89 o 
   2   7   8     1503.21     1515.64     30.76 o 
   3   7   8     1538.57     1538.36     25.59 o 
   4   7   8      789.55      859.47     59.22 o 
   5   7   8      273.51      262.17     13.03 o 
   6   7   8      152.90      147.95      9.20 o 
   7   7   8      102.59      103.11      7.47 o 
   1   8   8     1016.69     1061.15     34.11 o 
   2   8   8      538.79      509.01     14.21 o 
   3   8   8      418.55      423.35     17.44 o 
   4   8   8      247.68      244.09      8.86 o 
   5   8   8       83.69       82.22      7.28 o 
   6   8   8        5.92        2.30      2.30 o 
   1  -4   9     1056.66     1098.67     56.25 o 
   3  -4   9      166.40      145.27      9.97 o 
   4  -4   9       18.52       13.80      3.64 o 
   5  -4   9       20.48       25.30      4.22 o 
   0  -3   9      511.72      486.98     18.21 o 
   1  -3   9      391.51      381.56     11.37 o 
   2  -3   9       56.65       65.06      4.89 o 
   3  -3   9       51.37       55.39      6.13 o 
   4  -3   9      196.52      211.39     11.69 o 
   5  -3   9      336.21      349.76     11.32 o 
   6  -3   9      718.35      732.45     17.84 o 
   7  -3   9      742.17      724.24     27.60 o 
  -1  -2   9      259.22      265.82     14.18 o 
   0  -2   9      139.04      139.76      6.57 o 
   1  -2   9        2.13        3.10      1.35 o 
   2  -2   9      433.33      441.42     12.14 o 
   3  -2   9      678.19      660.80     23.96 o 
   4  -2   9     1076.46     1059.43     33.54 o 
   5  -2   9     1135.89     1146.20     25.30 o 
   6  -2   9     1079.42     1104.50     24.14 o 
   7  -2   9      954.22      928.65     19.94 o 
  -1  -1   9        2.43        3.93      1.76 o 
   0  -1   9      152.71      159.57      6.79 o 
   1  -1   9      602.85      596.86     17.77 o 
   2  -1   9      889.86      936.53     17.10 o 
   3  -1   9     1540.05     1554.47     30.46 o 
   4  -1   9     2279.89     2286.55     62.09 o 
   5  -1   9     1219.70     1195.36     25.87 o 
   6  -1   9      823.01      833.15     19.42 o 
   7  -1   9      301.32      291.51     21.18 o 
   8  -1   9       98.65       96.78      8.62 o 
  -1   0   9      898.67      908.36     20.77 o 
   0   0   9      864.84      865.32     19.89 o 
   1   0   9     1439.79     1383.05     25.77 o 
   2   0   9     1549.79     1539.39     25.15 o 
   3   0   9     1442.98     1488.68     29.48 o 
   4   0   9      880.67      885.41     28.75 o 
   5   0   9      705.10      688.26     17.18 o 
   6   0   9      330.88      324.22     10.29 o 
   7   0   9        7.43        5.18      1.70 o 
   8   0   9       37.96       33.73      5.56 o 
  -2   1   9      880.64      883.76     20.37 o 
  -1   1   9      802.15      753.10     17.94 o 
   0   1   9     1101.18     1059.08     26.06 o 
   1   1   9     2098.03     2148.56     40.44 o 
   2   1   9     1583.50     1582.35     25.76 o 
   3   1   9      730.62      709.82     13.67 o 
   4   1   9        1.12        2.19      2.59 o 
   5   1   9       52.65       49.97      4.04 o 
   6   1   9       29.33       28.91      6.32 o 
   7   1   9       50.48       51.10      4.41 o 
   8   1   9      394.12      379.40      9.31 o 
  -2   2   9      822.46      820.41     19.22 o 
  -1   2   9      682.21      648.70     16.17 o 
   0   2   9      818.78      823.34     19.01 o 
   1   2   9      625.70      607.71     15.13 o 
   2   2   9      380.77      389.48      7.45 o 
   3   2   9        5.73        8.71      1.40 o 
   4   2   9      301.85      307.61      9.14 o 
   5   2   9      485.00      498.89     17.06 o 
   6   2   9     1150.24     1125.01     33.25 o 
   7   2   9      911.98      866.89     19.81 o 
   8   2   9      722.38      695.24     15.97 o 
   9   2   9      459.32      462.25     20.51 o 
  -1   3   9      273.44      278.11      9.38 o 
   0   3   9      202.27      214.45      7.92 o 
   1   3   9        0.07       -0.20      1.01 o 
   2   3   9      321.64      330.69      7.47 o 
   3   3   9      674.78      694.21     13.63 o 
   4   3   9      515.95      523.95     13.31 o 
   5   3   9     1176.37     1120.57     34.11 o 
   6   3   9     1624.51     1659.64     33.58 o 
   7   3   9      931.70      905.12     20.68 o 
   8   3   9      880.29      865.80     19.43 o 
  -1   4   9       58.43       65.66      4.45 o 
   0   4   9       22.31       21.83      2.84 o 
   1   4   9      382.99      377.84     11.17 o 
   2   4   9     1149.54     1192.61     18.46 o 
   3   4   9     1925.67     1951.56     30.74 o 
   4   4   9     1725.63     1790.88     49.35 o 
   5   4   9      891.43      849.77     27.98 o 
   6   4   9      391.46      377.16     15.72 o 
   7   4   9      690.53      650.91     16.59 o 
   8   4   9      263.39      273.69      9.16 o 
   0   5   9      959.82      942.93     21.40 o 
   1   5   9     1558.63     1582.69     31.84 o 
   2   5   9     1006.23     1010.04     19.00 o 
   3   5   9     1352.01     1380.91     23.41 o 
   4   5   9     1185.01     1177.88     24.91 o 
   5   5   9      554.65      557.70     20.89 o 
   6   5   9       99.98      107.71      7.86 o 
   7   5   9        0.10        1.34      1.92 o 
   8   5   9       59.51       59.72      4.32 o 
   0   6   9      912.09      951.15     31.43 o 
   1   6   9     1108.36     1083.63     23.98 o 
   2   6   9     1120.15     1140.05     24.86 o 
   3   6   9      675.01      698.31     14.33 o 
   4   6   9       68.17       61.93      4.33 o 
   5   6   9        1.19        5.56      2.68 o 
   6   6   9       28.30       21.46      3.83 o 
   7   6   9      138.41      144.69      9.01 o 
   2   7   9      164.62      160.57      7.30 o 
   3   7   9       11.79       17.85      2.91 o 
   4   7   9       51.44       54.74      4.70 o 
   5   7   9      187.41      180.92     10.92 o 
   6   7   9      418.53      407.06     17.44 o 
   2  -2  10     1429.94     1478.86     30.42 o 
   3  -2  10      743.51      754.71     27.41 o 
   4  -2  10      575.17      576.09     22.42 o 
   5  -2  10      164.86      179.57     10.73 o 
   6  -2  10       63.75       74.17      6.52 o 
   1  -1  10     1172.54     1217.73     36.03 o 
   2  -1  10      609.43      584.60     17.15 o 
   3  -1  10      398.61      412.51     11.69 o 
   4  -1  10       82.48       91.80      7.86 o 
   5  -1  10       23.42       23.00      4.22 o 
   6  -1  10      201.44      194.71     10.73 o 
   7  -1  10      589.40      576.02     15.19 o 
   0   0  10      556.23      574.56     22.81 o 
   1   0  10      460.30      482.30     13.56 o 
   2   0  10        1.40        5.27      1.90 o 
   3   0  10        3.04        3.27      1.63 o 
   4   0  10       82.70       83.75      7.28 o 
   5   0  10      429.50      415.68     17.63 o 
   6   0  10     1185.76     1126.51     34.50 o 
   7   0  10      945.87      961.44     22.07 o 
   0   1  10       32.64       33.54      5.17 o 
   1   1  10      235.26      264.93      9.36 o 
   2   1  10      143.18      151.45      5.65 o 
   3   1  10      153.08      139.55      6.26 o 
   4   1  10     1382.18     1318.92     40.25 o 
   5   1  10     1615.64     1626.13     47.34 o 
   6   1  10      953.59      942.14     30.28 o 
   7   1  10      528.93      496.76     13.88 o 
   0   2  10      405.26      412.57     12.49 o 
   1   2  10      622.85      611.48     15.89 o 
   2   2  10      530.06      524.40     11.81 o 
   3   2  10     1647.47     1692.06     49.45 o 
   4   2  10     1712.50     1718.28     41.11 o 
   5   2  10      892.34      838.46     28.36 o 
   6   2  10      641.66      657.74     23.38 o 
   7   2  10      235.69      249.21     12.27 o 
   0   3  10      483.86      490.43     20.51 o 
   1   3  10      953.16      926.79     21.44 o 
   2   3  10     1529.41     1558.84     31.76 o 
   3   3  10     1516.21     1620.95     32.74 o 
   4   3  10      719.93      720.95     17.21 o 
   5   3  10      446.67      439.83     18.40 o 
   6   3  10       57.69       61.33      6.13 o 
   7   3  10        9.97       10.54      3.07 o 
   1   4  10      942.02      969.00     22.28 o 
   2   4  10      468.83      478.78     18.01 o 
   3   4  10      422.02      437.65     12.76 o 
   4   4  10      185.39      185.88      7.50 o 
   5   4  10        8.88       13.80      3.83 o 
   6   4  10      114.37      129.75      9.01 o 
   7   4  10      343.30      310.66     14.18 o 
   2   5  10       53.93       57.28      5.08 o 
   3   5  10       26.65       33.29      3.57 o 
   4   5  10      183.37      198.73     17.25 o 
   5   5  10      466.68      476.25     19.74 o 
   6   5  10      554.54      544.66     21.27 o 
   3   6  10      528.79      578.20     21.66 o 
   4   6  10      616.38      651.14     16.82 o 
   5   6  10      655.48      625.16     24.15 o 
   3   1  11      950.26     1006.38     22.83 o 
   4   1  11      490.06      496.18     20.89 o 
   5   1  11      310.19      330.21     16.10 o 
   3   2  11       53.55       41.43      6.32 o 
   4   2  11        4.04        5.37      3.07 o 
   5   2  11       32.91       39.29      5.75 o 
   4   3  11      132.57      128.40      9.77 o 
   5   3  11      480.76      483.34     20.31 o 
                                                 
